# Supplementary material for: Population genomic analyses of schistosome parasites highlight critical challenges facing endgame elimination efforts
Source: Sci Rep. 2021 Mar 25;11:6884. doi: 10.1038/s41598-021-86287-y (PMC7994584; doi:10.1038/s41598-021-86287-y)
Supplement: Supplementary file 2 — Supplementary Table 1. [file 41598_2021_86287_MOESM2_ESM.xlsx]

## Sheet: Sheet1
Village	Host	No. Miracidia
A	302	10
	601	11
B	003	4
	302	6
	602	5
C	001	23
	101	1
	102	2
	201	20
	401	1
	501	2
	502	2
	601	5
	602	2
	701	10
	901	2
D	'001-1	7
	'001-2	3
	301	5
	601	5
	701	2
	801	3
	901	4
E	101	11
F	301	4
G	701	5
	702	5
H	301	23
	501	2
I	701	3
J	201	2
	501	4
K	001	4
L	002	4
