# Supplementary material for: Population genomic analyses of schistosome parasites highlight critical challenges facing endgame elimination efforts
Source: Sci Rep. 2021 Mar 25;11:6884. doi: 10.1038/s41598-021-86287-y (PMC7994584; doi:10.1038/s41598-021-86287-y)
Supplement: Supplementary file 3 — Supplementary Table 2. [file 41598_2021_86287_MOESM3_ESM.xlsx]

## Sheet: AllMiracidPairs
Miracid1	Miracid2	RAS	Timepoint	Village	Household	Host	2nd_deg_pp	3rd_deg_pp	4th_deg_pp	5th_deg_pp
16001A	16001B	0.0987	Same	Same	Same	Same	0.000134378	0.0263543	0.312787	0.660724
16001A	16002B	0.0463	Different	Different	Different	Different	3.62809e-05	0.00888404	0.162753	0.828327		RAS = rare allele sharing proportion between the listed miracid pair
16001A	16002C	0.1039	Different	Different	Different	Different	0.000168404	0.0316933	0.346671	0.621467		2nd_deg_pp = posterior probability of the rare allele sharing proportion indicating a 2nd degree relationship
16001A	16002D	0.1130	Different	Different	Different	Different	0.000256387	0.0445188	0.415134	0.540091		3nd_deg_pp = posterior probability of the rare allele sharing proportion indicating a 3rd degree relationship
16001A	16003A	0.1135	Different	Different	Different	Different	0.000262569	0.0453769	0.419183	0.535178		4nd_deg_pp = posterior probability of the rare allele sharing proportion indicating a 4th degree relationship
16001A	16003C	0.0729	Different	Different	Different	Different	5.50836e-05	0.012593	0.202164	0.785188		5nd_deg_pp = posterior probability of the rare allele sharing proportion indicating a 5th degree relationship (unrelated)
16001A	16003D	0.0798	Different	Different	Different	Different	6.7003e-05	0.0148261	0.223258	0.761849
16001A	16004A	0.0309	Different	Different	Different	Different	3.68754e-05	0.00901407	0.164018	0.826931
16001A	16004E	0.0982	Different	Different	Different	Different	0.00013158	0.0259035	0.309745	0.66422
16001A	16004F	0.0336	Different	Different	Different	Different	3.62646e-05	0.00888696	0.162613	0.828463
16001A	16005A	0.0892	Different	Different	Different	Different	9.21903e-05	0.0193215	0.261452	0.719134
16001A	16005B	0.0868	Different	Different	Different	Different	8.45174e-05	0.01798	0.250573	0.731363
16001A	16006A	0.0859	Different	Different	Different	Different	8.18839e-05	0.0175143	0.246699	0.735705
16001A	16007A	0.0322	Different	Different	Different	Different	3.65532e-05	0.00894712	0.163278	0.827739
16001A	16008A	0.0490	Different	Different	Different	Different	3.68989e-05	0.00900984	0.164218	0.826735
16001A	16008B	0.0441	Different	Different	Different	Different	3.59408e-05	0.00881501	0.161936	0.829213
16001A	16009A	0.1622	Same	Different	Different	Different	0.0026541	0.248092	0.674913	0.0743407
16001A	16009B	0.0366	Same	Different	Different	Different	3.58442e-05	0.00879873	0.161648	0.829517
16001A	16010A	0.0693	Same	Different	Different	Different	5.04195e-05	0.0116963	0.193202	0.795052
16001A	16010B	0.0813	Same	Different	Different	Different	7.02277e-05	0.0154173	0.228582	0.75593
16001A	16010C	0.0297	Same	Different	Different	Different	3.72202e-05	0.00908552	0.164808	0.82607
16001A	16012A	0.0874	Different	Different	Different	Different	8.63446e-05	0.0183015	0.253217	0.728395
16001A	16013A	0.1071	Different	Different	Different	Different	0.000194599	0.0356439	0.369504	0.594657
16001A	16013B	0.0490	Different	Different	Different	Different	3.68989e-05	0.00900984	0.164218	0.826735
16001A	16014A	0.1726	Different	Different	Different	Different	0.00415128	0.327159	0.633378	0.0353114
16001A	16014B	0.0824	Different	Different	Different	Different	7.27615e-05	0.0158784	0.232665	0.751384
16001A	16014C	0.0455	Different	Different	Different	Different	3.61405e-05	0.00885551	0.162417	0.828691
16001A	16014D	0.0787	Different	Different	Different	Different	6.47965e-05	0.0144186	0.219527	0.765989
16001A	16015B	0.1289	Different	Different	Different	Different	0.000556968	0.0819043	0.549089	0.36845
16001A	16015C	0.0679	Different	Different	Different	Different	4.88417e-05	0.0113897	0.190065	0.798497
16001A	16015D	0.0548	Different	Different	Different	Different	3.9027e-05	0.00944178	0.16914	0.82138
16001A	16015E	0.0807	Different	Different	Different	Different	6.89069e-05	0.0151758	0.226419	0.758336
16001A	16015F	0.1464	Different	Different	Different	Different	0.0012965	0.152946	0.661421	0.184336
16001A	16016B	0.1401	Different	Same	Different	Different	0.000961439	0.123341	0.63028	0.245417
16001A	16016C	0.0709	Different	Same	Different	Different	5.23793e-05	0.0120748	0.197022	0.790851
16001A	16016E	0.1074	Different	Same	Different	Different	0.000197294	0.0360433	0.371718	0.592041
16001A	16016F	0.1197	Different	Same	Different	Different	0.000354325	0.0575909	0.471038	0.471017
16001A	16017A	0.1302	Different	Same	Different	Different	0.000593757	0.0860126	0.559669	0.353725
16001A	16017C	0.1317	Different	Same	Different	Different	0.000639159	0.0909743	0.571599	0.336788
16001A	16017D	0.0984	Different	Same	Different	Different	0.00013269	0.0260826	0.310957	0.662827
16001A	16017E	0.1825	Different	Same	Different	Different	0.00625438	0.413628	0.564486	0.0156317
16001A	16017F	0.0998	Different	Same	Different	Different	0.000140803	0.0273825	0.319613	0.652863
16001A	16017G	0.1737	Different	Same	Different	Different	0.00434801	0.336261	0.626971	0.0324199
16001A	16018B	0.0430	Different	Different	Different	Different	3.58245e-05	0.00879153	0.161653	0.82952
16001A	16018C	0.0509	Different	Different	Different	Different	3.74716e-05	0.00912635	0.165559	0.825277
16001A	16019A	0.0404	Different	Different	Different	Different	3.56895e-05	0.00876493	0.161313	0.829886
16001A	16019C	0.0301	Different	Different	Different	Different	3.71002e-05	0.00906066	0.164533	0.826369
16001A	16019D	0.1075	Different	Different	Different	Different	0.000198202	0.0361776	0.372459	0.591165
16001A	16020A	0.0531	Different	Different	Different	Different	3.8284e-05	0.00929131	0.16744	0.82323
16001A	16020B	0.0814	Different	Different	Different	Different	7.0452e-05	0.0154583	0.228947	0.755524
16001A	16020C	0.0497	Different	Different	Different	Different	3.70964e-05	0.00905002	0.164682	0.826231
16001A	16021A	0.0815	Different	Different	Different	Different	7.06775e-05	0.0154994	0.229313	0.755117
16001A	16022C	0.0839	Different	Different	Different	Different	7.64642e-05	0.0165468	0.238482	0.744894
16001A	16022D	0.0753	Different	Different	Different	Different	5.87403e-05	0.0132866	0.208893	0.777762
16001A	16025A	0.1439	Different	Different	Different	Different	0.00115245	0.140639	0.650639	0.20757
16001A	16025B	0.0703	Different	Different	Different	Different	5.1624e-05	0.0119293	0.195559	0.79246
16001A	16026A	0.0000	Different	Different	Different	Different	6.70462e-05	0.0149006	0.222487	0.762545
16001A	16026D	0.0696	Different	Different	Different	Different	5.07739e-05	0.011765	0.193899	0.794286
16001A	16026E	0.0980	Different	Different	Different	Different	0.000130482	0.025726	0.308539	0.665604
16001A	16027A	0.0999	Different	Different	Different	Different	0.000141407	0.0274786	0.320243	0.652137
16001A	16027B	0.0774	Different	Different	Different	Different	6.23501e-05	0.0139638	0.215304	0.77067
16001A	16027C	0.0600	Different	Different	Different	Different	4.19834e-05	0.0100363	0.175725	0.814197
16001A	16027D	0.1140	Different	Different	Different	Different	0.000268916	0.0462529	0.423256	0.530222
16001A	16027E	0.1560	Different	Different	Different	Different	0.00201505	0.207156	0.681165	0.109664
16001A	16028B	0.0430	Different	Different	Different	Different	3.58245e-05	0.00879153	0.161653	0.82952
16001A	16029A	0.0254	Different	Different	Different	Different	3.8849e-05	0.00942093	0.168495	0.822045
16001A	16030A	0.0815	Different	Different	Different	Different	7.06775e-05	0.0154994	0.229313	0.755117
16001A	16030B	0.0853	Different	Different	Different	Different	8.0197e-05	0.0172145	0.244178	0.738527
16001A	16030C	0.1471	Different	Different	Different	Different	0.00133969	0.156525	0.664043	0.178092
16001A	16030D	0.0942	Different	Different	Different	Different	0.000111716	0.0226424	0.286784	0.690462
16001A	16030E	0.0973	Different	Different	Different	Different	0.000126731	0.0251173	0.304367	0.670389
16001A	16031A	0.0481	Different	Different	Different	Different	3.66678e-05	0.00896279	0.163672	0.827328
16001A	16031B	0.0434	Different	Different	Different	Different	3.58627e-05	0.00879923	0.161746	0.829419
16001A	16031C	0.0629	Different	Different	Different	Different	4.41335e-05	0.0104644	0.180352	0.809139
16001A	16031D	0.0586	Different	Different	Different	Different	4.10798e-05	0.0098553	0.17374	0.816363
16001A	16031E	0.0242	Different	Different	Different	Different	3.94198e-05	0.00953779	0.16977	0.820653
16001A	16032A	0.0695	Different	Different	Different	Different	5.06551e-05	0.011742	0.193665	0.794542
16001A	16033A	0.0446	Different	Different	Different	Different	3.60055e-05	0.0088281	0.162092	0.829044
16001A	16033B	0.0240	Different	Different	Different	Different	3.95201e-05	0.00955829	0.169993	0.820409
16001A	16033C	0.0203	Different	Different	Different	Different	4.16604e-05	0.00999344	0.174684	0.815281
16001A	16034A	0.0776	Different	Same	Same	Same	6.27155e-05	0.0140319	0.215941	0.769964
16001A	16034B	0.1782	Different	Same	Same	Same	0.00524444	0.374862	0.597338	0.0225555
16001A	16034C	0.1236	Different	Same	Same	Same	0.000429011	0.0669216	0.504442	0.428207
16001A	16035A	0.1598	Different	Different	Different	Different	0.00238763	0.231692	0.67908	0.0868403
16001A	16035B	0.1220	Different	Different	Different	Different	0.000396571	0.0629283	0.490731	0.445944
16001A	16035C	0.0805	Different	Different	Different	Different	6.84759e-05	0.0150968	0.225708	0.759127
16001A	16035D	0.1123	Different	Different	Different	Different	0.000248003	0.0433468	0.409508	0.546897
16001A	16036A	0.0781	Different	Different	Different	Different	6.36463e-05	0.0142051	0.217554	0.768178
16001A	16036B	0.0537	Different	Different	Different	Different	3.85345e-05	0.00934208	0.168015	0.822604
16001A	16036C	0.0625	Different	Different	Different	Different	4.38135e-05	0.0104009	0.179671	0.809884
16001A	16037A	0.0695	Different	Different	Different	Different	5.06551e-05	0.011742	0.193665	0.794542
16001A	16037B	0.0543	Different	Different	Different	Different	3.87978e-05	0.00939539	0.168617	0.821949
16001A	16037C	0.0242	Different	Different	Different	Different	3.94198e-05	0.00953779	0.16977	0.820653
16001A	16037D	0.0470	Different	Different	Different	Different	3.64196e-05	0.00891226	0.163083	0.827968
16001A	16038A	0.0451	Different	Different	Different	Different	3.60775e-05	0.00884272	0.162266	0.828856
16001A	16039A	0.0513	Different	Different	Different	Different	3.76072e-05	0.00915391	0.165875	0.824933
16001A	16039B	0.1241	Different	Different	Different	Different	0.000439696	0.0682182	0.508718	0.422624
16001A	16039C	0.0440	Different	Different	Different	Different	3.59288e-05	0.00881257	0.161907	0.829245
16001A	16039D	0.0344	Different	Different	Different	Different	3.61263e-05	0.00885805	0.162295	0.828811
16001A	16039E	0.0667	Different	Different	Different	Different	4.75848e-05	0.0111443	0.187525	0.801283
16001A	17001A	0.0144	Different	Different	Different	Different	4.63316e-05	0.0109294	0.184499	0.804526
16001A	17002B	0.0661	Different	Different	Different	Different	4.69879e-05	0.0110273	0.186306	0.80262
16001A	17002C	0.0248	Different	Different	Different	Different	3.91277e-05	0.00947804	0.169119	0.821364
16001A	17003A	0.0581	Different	Different	Different	Different	4.07771e-05	0.00979452	0.17307	0.817095
16001A	17004A	0.0597	Different	Different	Different	Different	4.17827e-05	0.00999614	0.175286	0.814676
16001A	17005A	0.0271	Different	Different	Different	Different	3.81292e-05	0.0092731	0.166875	0.823814
16001A	17005B	0.0348	Different	Different	Different	Different	3.60644e-05	0.00884507	0.162153	0.828966
16001A	17005C	0.0366	Different	Different	Different	Different	3.58442e-05	0.00879873	0.161648	0.829517
16001A	17005D	0.0403	Different	Different	Different	Different	3.56883e-05	0.00876471	0.161309	0.82989
16001A	17005E	0.0329	Different	Different	Different	Different	3.64014e-05	0.00891551	0.162928	0.82812
16001A	17007A	0.0298	Different	Different	Different	Different	3.71897e-05	0.0090792	0.164738	0.826146
16001A	17007B	0.0246	Different	Different	Different	Different	3.92236e-05	0.00949766	0.169333	0.82113
16001A	17008A	0.0294	Different	Different	Different	Different	3.73137e-05	0.00910485	0.165021	0.825837
16001A	17008B	0.0000	Different	Different	Different	Different	6.70462e-05	0.0149006	0.222487	0.762545
16001A	17008C	0.0192	Different	Different	Different	Different	4.24068e-05	0.0101442	0.176291	0.813523
16001A	17008D	0.0243	Different	Different	Different	Different	3.93702e-05	0.00952764	0.169659	0.820774
16001A	17009A	0.0572	Different	Different	Different	Different	4.02577e-05	0.00969009	0.171914	0.818356
16001A	17009E	0.0553	Different	Different	Different	Different	3.92655e-05	0.00948998	0.169681	0.82079
16001A	17010A	0.0492	Different	Different	Different	Different	3.69538e-05	0.009021	0.164347	0.826595
16001A	17010B	0.0142	Different	Different	Different	Different	4.65207e-05	0.010967	0.184885	0.804102
16001A	17010C	0.0820	Different	Different	Different	Different	7.18229e-05	0.0157079	0.231163	0.753057
16001A	17010E	0.0371	Different	Different	Different	Different	3.57999e-05	0.00878934	0.161548	0.829627
16001A	17011A	0.0449	Different	Different	Different	Different	3.60478e-05	0.00883669	0.162194	0.828933
16001A	17011D	0.0103	Different	Different	Different	Different	5.0675e-05	0.0117847	0.193152	0.795012
16001A	17011E	0.0224	Different	Different	Different	Different	4.03782e-05	0.00973326	0.171889	0.818337
16001A	17012A	0.0289	Different	Different	Different	Different	3.7476e-05	0.0091384	0.165391	0.825433
16001A	17012B	0.0232	Different	Different	Different	Different	3.99367e-05	0.00964333	0.170916	0.819401
16001A	17012C	0.0226	Different	Different	Different	Different	4.02655e-05	0.00971032	0.171641	0.818608
16001A	17012E	0.0103	Different	Different	Different	Different	5.0675e-05	0.0117847	0.193152	0.795012
16001A	17013C	0.0694	Different	Different	Different	Different	5.05369e-05	0.0117191	0.193433	0.794798
16001A	17014A	0.0263	Different	Different	Different	Different	3.84552e-05	0.00934012	0.16761	0.823011
16001A	17015D	0.0625	Different	Different	Different	Different	4.38135e-05	0.0104009	0.179671	0.809884
16001A	17016B	0.0248	Different	Different	Different	Different	3.91277e-05	0.00947804	0.169119	0.821364
16001A	17017A	0.0223	Different	Different	Different	Different	4.04352e-05	0.00974486	0.172014	0.8182
16001A	17017B	0.0636	Different	Different	Different	Different	4.47126e-05	0.0105791	0.181577	0.807799
16001A	17019A	0.0282	Different	Different	Different	Different	3.7717e-05	0.00918817	0.16594	0.824834
16001A	17019D	0.0257	Different	Different	Different	Different	3.87145e-05	0.00939335	0.168193	0.822374
16001A	17019E	0.0211	Different	Different	Different	Different	4.11503e-05	0.00989012	0.173578	0.816491
16001A	17019F	0.0538	Different	Different	Different	Different	3.85775e-05	0.00935079	0.168114	0.822497
16001A	17020A	0.0242	Different	Different	Different	Different	3.94198e-05	0.00953779	0.16977	0.820653
16001A	17020B	0.0120	Different	Different	Different	Different	4.87512e-05	0.0114076	0.189372	0.799172
16001A	17020C	0.0299	Different	Different	Different	Different	3.71595e-05	0.00907296	0.164669	0.826221
16001A	17020D	0.0204	Different	Different	Different	Different	4.15952e-05	0.00998023	0.174543	0.815435
16001A	17020E	0.0354	Different	Different	Different	Different	3.59804e-05	0.00882743	0.16196	0.829177
16001A	17020F	0.0308	Different	Different	Different	Different	3.69024e-05	0.00901966	0.16408	0.826864
16001A	17021B	0.0276	Different	Different	Different	Different	3.79368e-05	0.00923347	0.166439	0.82429
16001A	17021C	0.0655	Different	Different	Different	Different	4.64111e-05	0.010914	0.185119	0.80392
16001A	17022A	0.0266	Different	Different	Different	Different	3.83304e-05	0.00931446	0.167329	0.823318
16001A	17022B	0.0722	Different	Different	Different	Different	5.41034e-05	0.0124057	0.200317	0.787223
16001A	17022C	0.0463	Different	Different	Different	Different	3.62809e-05	0.00888404	0.162753	0.828327
16001A	17022D	0.0183	Different	Different	Different	Different	4.30578e-05	0.0102753	0.177679	0.812002
16001A	17022F	0.0249	Different	Different	Different	Different	3.90803e-05	0.00946834	0.169013	0.82148
16001A	17023C	0.0576	Different	Different	Different	Different	4.04845e-05	0.00973572	0.17242	0.817804
16001A	17024A	0.0159	Different	Different	Different	Different	4.49813e-05	0.0106607	0.181719	0.807576
16001A	17024B	0.0268	Different	Different	Different	Different	3.82489e-05	0.00929771	0.167145	0.823519
16001A	17024C	0.0487	Different	Different	Different	Different	3.68191e-05	0.00899358	0.16403	0.82694
16001A	17024D	0.0247	Different	Different	Different	Different	3.91755e-05	0.00948781	0.169225	0.821248
16001A	17024E	0.0424	Different	Different	Different	Different	3.57759e-05	0.0087818	0.161533	0.829649
16001A	17025A	0.0806	Different	Different	Different	Different	6.86908e-05	0.0151362	0.226063	0.758732
16001A	17026A	0.0198	Different	Different	Different	Different	4.19931e-05	0.0100607	0.175402	0.814495
16001A	17028D	0.0866	Different	Different	Different	Different	8.39213e-05	0.0178748	0.249703	0.732339
16001A	17030A	0.0608	Different	Different	Different	Different	4.2538e-05	0.010147	0.176931	0.81288
16001A	17031A	0.0137	Different	Different	Different	Different	4.70033e-05	0.0110626	0.185865	0.803025
16001A	17032A	0.1367	Different	Different	Different	Different	0.000815887	0.109283	0.608494	0.281407
16001A	17033B	0.0000	Different	Different	Different	Different	6.70462e-05	0.0149006	0.222487	0.762545
16001A	17034A	0.0110	Different	Different	Different	Different	4.98607e-05	0.0116254	0.191562	0.796763
16001A	17035E	0.0214	Different	Different	Different	Different	4.0966e-05	0.00985273	0.173176	0.81693
16001A	17038C	0.1369	Different	Different	Different	Different	0.000823842	0.110074	0.609858	0.279244
16001A	17040E	0.0234	Different	Different	Different	Different	3.98303e-05	0.00962162	0.170681	0.819658
16001A	17041A	0.1071	Different	Different	Different	Different	0.000194599	0.0356439	0.369504	0.594657
16001A	17041B	0.0859	Different	Different	Different	Different	8.18839e-05	0.0175143	0.246699	0.735705
16001A	17042E	0.0658	Different	Different	Different	Different	4.6697e-05	0.0109702	0.185708	0.803275
16001A	17042F	0.1049	Different	Different	Different	Different	0.000176112	0.0328689	0.353649	0.613306
16001A	17042I	0.0890	Different	Different	Different	Different	9.15127e-05	0.0192039	0.260515	0.72019
16001A	17042K	0.1298	Different	Different	Different	Different	0.000582191	0.0847297	0.556436	0.358253
16001A	17042M	0.1347	Different	Different	Different	Different	0.000740228	0.101627	0.594342	0.30329
16001A	17042O	0.1505	Different	Different	Different	Different	0.00156864	0.174742	0.674189	0.149501
16001A	17042Q	0.0892	Different	Different	Different	Different	9.21903e-05	0.0193215	0.261452	0.719134
16001A	17042R	0.0000	Different	Different	Different	Different	6.70462e-05	0.0149006	0.222487	0.762545
16001A	17042S	0.0543	Different	Different	Different	Different	3.87978e-05	0.00939539	0.168617	0.821949
16001A	17042U	0.1388	Different	Different	Different	Different	0.000903136	0.117809	0.622316	0.258971
16001A	17042V	0.0000	Different	Different	Different	Different	6.70462e-05	0.0149006	0.222487	0.762545
16001A	17042X	0.0962	Different	Different	Different	Different	0.000121115	0.0241989	0.297961	0.677719
16001A	17042Y	0.0570	Different	Different	Different	Different	4.01467e-05	0.00966774	0.171666	0.818627
16001A	17042Z	0.0833	Different	Different	Different	Different	7.49476e-05	0.0162737	0.236121	0.747531
16001A	17044A	0.1235	Different	Different	Different	Different	0.000426905	0.066665	0.503586	0.429322
16001A	17044B	0.0810	Different	Different	Different	Different	6.9562e-05	0.0152957	0.227495	0.75714
16001A	17046A	0.0833	Different	Different	Different	Different	7.49476e-05	0.0162737	0.236121	0.747531
16001A	17046B	0.1079	Different	Different	Different	Different	0.000201882	0.0367205	0.375435	0.587642
16001A	17049A	0.0921	Different	Different	Different	Different	0.000102875	0.0211541	0.275697	0.703046
16001A	17050C	0.0641	Different	Different	Different	Different	4.51413e-05	0.0106638	0.182478	0.806813
16001A	17050D	0.0679	Different	Different	Different	Different	4.88417e-05	0.0113897	0.190065	0.798497
16001A	17054A	0.0376	Different	Different	Different	Different	3.57629e-05	0.00878145	0.161464	0.829718
16001A	17054B	0.0708	Different	Different	Different	Different	5.22517e-05	0.0120503	0.196776	0.791122
16001A	17063C	0.0294	Different	Different	Different	Different	3.73137e-05	0.00910485	0.165021	0.825837
16001A	17063D	0.0572	Different	Different	Different	Different	4.02577e-05	0.00969009	0.171914	0.818356
16001A	17080A	0.0124	Different	Different	Different	Different	4.83246e-05	0.0113236	0.188523	0.800106
16001A	17080B	0.0283	Different	Different	Different	Different	3.76816e-05	0.00918085	0.165859	0.824922
16001A	17087A	0.0000	Different	Different	Different	Different	6.70462e-05	0.0149006	0.222487	0.762545
16001B	16002B	0.0842	Different	Different	Different	Different	7.72409e-05	0.0166862	0.239681	0.743556
16001B	16002C	0.0741	Different	Different	Different	Different	5.68528e-05	0.0129296	0.20545	0.781563
16001B	16002D	0.0911	Different	Different	Different	Different	9.90018e-05	0.0204943	0.270646	0.70876
16001B	16003A	0.1173	Different	Different	Different	Different	0.000315256	0.0525027	0.450669	0.496513
16001B	16003C	0.0839	Different	Different	Different	Different	7.64642e-05	0.0165468	0.238482	0.744894
16001B	16003D	0.0875	Different	Different	Different	Different	8.66548e-05	0.0183559	0.253663	0.727895
16001B	16004A	0.0373	Different	Different	Different	Different	3.57842e-05	0.008786	0.161512	0.829666
16001B	16004E	0.0542	Different	Different	Different	Different	3.8753e-05	0.00938632	0.168515	0.82206
16001B	16004F	0.0702	Different	Different	Different	Different	5.15006e-05	0.0119054	0.195319	0.792724
16001B	16005A	0.1225	Different	Different	Different	Different	0.000406428	0.064151	0.495018	0.440424
16001B	16005B	0.0852	Different	Different	Different	Different	7.99211e-05	0.0171653	0.243763	0.738992
16001B	16006A	0.1223	Different	Different	Different	Different	0.000402455	0.0636592	0.493303	0.442635
16001B	16007A	0.0837	Different	Different	Different	Different	7.59533e-05	0.0164549	0.23769	0.745779
16001B	16008A	0.1163	Different	Different	Different	Different	0.00030036	0.0505205	0.442275	0.506904
16001B	16008B	0.0833	Different	Different	Different	Different	7.49476e-05	0.0162737	0.236121	0.747531
16001B	16009A	0.1048	Same	Different	Different	Different	0.000175322	0.032749	0.352945	0.614131
16001B	16009B	0.0843	Same	Different	Different	Different	7.75025e-05	0.0167331	0.240083	0.743106
16001B	16010A	0.1145	Same	Different	Different	Different	0.000275432	0.047147	0.427353	0.525225
16001B	16010B	0.1067	Same	Different	Different	Different	0.000191074	0.0351194	0.366571	0.598118
16001B	16010C	0.1076	Same	Different	Different	Different	0.000199114	0.0363124	0.373201	0.590287
16001B	16012A	0.0738	Different	Different	Different	Different	5.63997e-05	0.0128436	0.204614	0.782486
16001B	16013A	0.0937	Different	Different	Different	Different	0.000109519	0.0222749	0.284085	0.693531
16001B	16013B	0.0871	Different	Different	Different	Different	8.54237e-05	0.0181396	0.251889	0.729886
16001B	16014A	0.0626	Different	Different	Different	Different	4.38928e-05	0.0104166	0.17984	0.809699
16001B	16014B	0.0666	Different	Different	Different	Different	4.74839e-05	0.0111245	0.187319	0.801509
16001B	16014C	0.0972	Different	Different	Different	Different	0.000126207	0.0250319	0.303777	0.671065
16001B	16014D	0.0789	Different	Different	Different	Different	6.51881e-05	0.0144911	0.220195	0.765249
16001B	16015B	0.0776	Different	Different	Different	Different	6.27155e-05	0.0140319	0.215941	0.769964
16001B	16015C	0.1217	Different	Different	Different	Different	0.000390775	0.0622056	0.488158	0.449245
16001B	16015D	0.1198	Different	Different	Different	Different	0.00035606	0.0578134	0.471892	0.469939
16001B	16015E	0.0832	Different	Different	Different	Different	7.46995e-05	0.016229	0.235731	0.747965
16001B	16015F	0.0948	Different	Different	Different	Different	0.00011443	0.0230945	0.290074	0.686718
16001B	16016B	0.1324	Different	Same	Different	Different	0.000661482	0.0933722	0.577049	0.328917
16001B	16016C	0.1132	Different	Same	Different	Different	0.000258841	0.0448599	0.41675	0.538131
16001B	16016E	0.1231	Different	Same	Different	Different	0.00041859	0.0656483	0.500161	0.433772
16001B	16016F	0.1032	Different	Same	Different	Different	0.00016325	0.0309006	0.341873	0.627063
16001B	16017A	0.1305	Different	Same	Different	Different	0.000602579	0.0869858	0.562081	0.350331
16001B	16017C	0.1366	Different	Same	Different	Different	0.000811936	0.10889	0.607808	0.28249
16001B	16017D	0.0941	Different	Same	Different	Different	0.000111272	0.0225682	0.286241	0.691079
16001B	16017E	0.1046	Different	Same	Different	Different	0.000173756	0.0325108	0.35154	0.615775
16001B	16017F	0.1014	Different	Same	Different	Different	0.000150856	0.0289718	0.329871	0.641006
16001B	16017G	0.1413	Different	Same	Different	Different	0.00101834	0.128621	0.637196	0.233164
16001B	16018B	0.0652	Different	Different	Different	Different	4.61302e-05	0.0108588	0.184538	0.804557
16001B	16018C	0.0711	Different	Different	Different	Different	5.26366e-05	0.0121243	0.197518	0.790305
16001B	16019A	0.0984	Different	Different	Different	Different	0.00013269	0.0260826	0.310957	0.662827
16001B	16019C	0.1357	Different	Different	Different	Different	0.000777186	0.105399	0.60153	0.292294
16001B	16019D	0.0757	Different	Different	Different	Different	5.93969e-05	0.0134103	0.210076	0.776455
16001B	16020A	0.1245	Different	Different	Different	Different	0.000448439	0.0692726	0.512133	0.418146
16001B	16020B	0.1379	Different	Different	Different	Different	0.000864724	0.114094	0.616531	0.26851
16001B	16020C	0.1268	Different	Different	Different	Different	0.000502236	0.0756351	0.531626	0.392236
16001B	16021A	0.0757	Different	Different	Different	Different	5.93969e-05	0.0134103	0.210076	0.776455
16001B	16022C	0.1004	Different	Different	Different	Different	0.000144472	0.0279652	0.323414	0.648476
16001B	16022D	0.1296	Different	Different	Different	Different	0.00057649	0.0840946	0.554811	0.360518
16001B	16025A	0.0716	Different	Different	Different	Different	5.32925e-05	0.0122503	0.198775	0.788922
16001B	16025B	0.0686	Different	Different	Different	Different	4.96152e-05	0.0115402	0.191609	0.796801
16001B	16026A	0.0394	Different	Different	Different	Different	3.56897e-05	0.00876545	0.161306	0.829893
16001B	16026D	0.0700	Different	Different	Different	Different	5.12556e-05	0.0118581	0.194842	0.793249
16001B	16026E	0.0846	Different	Different	Different	Different	7.82959e-05	0.0168751	0.241298	0.741749
16001B	16027A	0.0754	Different	Different	Different	Different	5.89031e-05	0.0133173	0.209187	0.777437
16001B	16027B	0.1505	Different	Different	Different	Different	0.00156864	0.174742	0.674189	0.149501
16001B	16027C	0.0845	Different	Different	Different	Different	7.803e-05	0.0168276	0.240892	0.742203
16001B	16027D	0.1106	Different	Different	Different	Different	0.000228892	0.0406394	0.396068	0.563064
16001B	16027E	0.0789	Different	Different	Different	Different	6.51881e-05	0.0144911	0.220195	0.765249
16001B	16028B	0.0806	Different	Different	Different	Different	6.86908e-05	0.0151362	0.226063	0.758732
16001B	16029A	0.0979	Different	Different	Different	Different	0.000129938	0.0256378	0.307939	0.666294
16001B	16030A	0.1085	Different	Different	Different	Different	0.000207552	0.0375527	0.37994	0.5823
16001B	16030B	0.0617	Different	Different	Different	Different	4.31964e-05	0.0102782	0.178351	0.811327
16001B	16030C	0.0832	Different	Different	Different	Different	7.46995e-05	0.016229	0.235731	0.747965
16001B	16030D	0.0893	Different	Different	Different	Different	9.25318e-05	0.0193807	0.261923	0.718604
16001B	16030E	0.1542	Different	Different	Different	Different	0.00185768	0.196145	0.680186	0.121811
16001B	16031A	0.0615	Different	Different	Different	Different	4.30469e-05	0.0102485	0.17803	0.811679
16001B	16031B	0.0415	Different	Different	Different	Different	3.57227e-05	0.00877125	0.1614	0.829793
16001B	16031C	0.0483	Different	Different	Different	Different	3.6717e-05	0.0089728	0.163789	0.827202
16001B	16031D	0.0552	Different	Different	Different	Different	3.92171e-05	0.00948019	0.169571	0.820909
16001B	16031E	0.0517	Different	Different	Different	Different	3.77481e-05	0.00918254	0.166202	0.824577
16001B	16032A	0.0523	Different	Different	Different	Different	3.79696e-05	0.00922751	0.166715	0.824019
16001B	16033A	0.0474	Different	Different	Different	Different	3.65055e-05	0.00892976	0.163288	0.827746
16001B	16033B	0.0934	Different	Different	Different	Different	0.00010823	0.0220585	0.282483	0.695351
16001B	16033C	0.0385	Different	Different	Different	Different	3.57146e-05	0.00877103	0.161357	0.829836
16001B	16034A	0.1311	Different	Same	Same	Same	0.000620607	0.0889608	0.566866	0.343552
16001B	16034B	0.1289	Different	Same	Same	Same	0.000556968	0.0819043	0.549089	0.36845
16001B	16034C	0.1422	Different	Same	Same	Same	0.00106304	0.132691	0.642095	0.224151
16001B	16035A	0.1113	Different	Different	Different	Different	0.000236553	0.0417309	0.401562	0.55647
16001B	16035B	0.1031	Different	Different	Different	Different	0.00016253	0.0307894	0.341194	0.627854
16001B	16035C	0.0826	Different	Different	Different	Different	7.32383e-05	0.0159648	0.233424	0.750538
16001B	16035D	0.1262	Different	Different	Different	Different	0.000487606	0.0739253	0.526571	0.399017
16001B	16036A	0.0962	Different	Different	Different	Different	0.000121115	0.0241989	0.297961	0.677719
16001B	16036B	0.0681	Different	Different	Different	Different	4.90596e-05	0.0114322	0.190501	0.798017
16001B	16036C	0.1043	Different	Different	Different	Different	0.000171438	0.0321573	0.349445	0.618227
16001B	16037A	0.0768	Different	Different	Different	Different	6.1277e-05	0.0137632	0.213421	0.772754
16001B	16037B	0.0527	Different	Different	Different	Different	3.81241e-05	0.00925886	0.167072	0.823631
16001B	16037C	0.0674	Different	Different	Different	Different	4.83076e-05	0.0112856	0.18899	0.799676
16001B	16037D	0.0715	Different	Different	Different	Different	5.31599e-05	0.0122249	0.198521	0.789201
16001B	16038A	0.0546	Different	Different	Different	Different	3.89342e-05	0.009423	0.168928	0.82161
16001B	16039A	0.0725	Different	Different	Different	Different	5.45189e-05	0.0124852	0.201102	0.786358
16001B	16039B	0.0262	Different	Different	Different	Different	3.84975e-05	0.00934882	0.167706	0.822907
16001B	16039C	0.0872	Different	Different	Different	Different	8.5729e-05	0.0181933	0.25233	0.729391
16001B	16039D	0.0824	Different	Different	Different	Different	7.27615e-05	0.0158784	0.232665	0.751384
16001B	16039E	0.0682	Different	Different	Different	Different	4.91695e-05	0.0114536	0.190721	0.797776
16001B	17001A	0.0750	Different	Different	Different	Different	5.82569e-05	0.0131954	0.208017	0.778729
16001B	17002B	0.0975	Different	Different	Different	Different	0.000127789	0.0252892	0.305551	0.669032
16001B	17002C	0.0504	Different	Different	Different	Different	3.73096e-05	0.0090934	0.165181	0.825688
16001B	17003A	0.0240	Different	Different	Different	Different	3.95201e-05	0.00955829	0.169993	0.820409
16001B	17004A	0.0681	Different	Different	Different	Different	4.90596e-05	0.0114322	0.190501	0.798017
16001B	17005A	0.0507	Different	Different	Different	Different	3.74058e-05	0.00911297	0.165406	0.825444
16001B	17005B	0.0970	Different	Different	Different	Different	0.000125166	0.0248622	0.302601	0.672411
16001B	17005C	0.0371	Different	Different	Different	Different	3.57999e-05	0.00878934	0.161548	0.829627
16001B	17005D	0.0841	Different	Different	Different	Different	7.69806e-05	0.0166395	0.23928	0.744003
16001B	17005E	0.0701	Different	Different	Different	Different	5.13778e-05	0.0118817	0.19508	0.792987
16001B	17007A	0.0387	Different	Different	Different	Different	3.5707e-05	0.00876937	0.161341	0.829854
16001B	17007B	0.0277	Different	Different	Different	Different	3.78993e-05	0.00922575	0.166354	0.824382
16001B	17008A	0.0376	Different	Different	Different	Different	3.57629e-05	0.00878145	0.161464	0.829718
16001B	17008B	0.0487	Different	Different	Different	Different	3.68191e-05	0.00899358	0.16403	0.82694
16001B	17008C	0.0707	Different	Different	Different	Different	5.21248e-05	0.0120258	0.196531	0.791391
16001B	17008D	0.0331	Different	Different	Different	Different	3.63608e-05	0.00890704	0.162835	0.828222
16001B	17009A	0.0508	Different	Different	Different	Different	3.74386e-05	0.00911963	0.165482	0.825361
16001B	17009E	0.0677	Different	Different	Different	Different	4.86263e-05	0.0113477	0.189632	0.798972
16001B	17010A	0.0908	Different	Different	Different	Different	9.78797e-05	0.0203022	0.26916	0.71044
16001B	17010B	0.0586	Different	Different	Different	Different	4.10798e-05	0.0098553	0.17374	0.816363
16001B	17010C	0.0902	Different	Different	Different	Different	9.5689e-05	0.0199259	0.266226	0.713752
16001B	17010E	0.0489	Different	Different	Different	Different	3.6872e-05	0.00900436	0.164154	0.826804
16001B	17011A	0.0285	Different	Different	Different	Different	3.76117e-05	0.00916643	0.165701	0.825095
16001B	17011D	0.0321	Different	Different	Different	Different	3.65761e-05	0.00895189	0.16333	0.827681
16001B	17011E	0.0610	Different	Different	Different	Different	4.26811e-05	0.0101756	0.17724	0.812541
16001B	17012A	0.0367	Different	Different	Different	Different	3.58347e-05	0.00879673	0.161627	0.829541
16001B	17012B	0.0566	Different	Different	Different	Different	3.99294e-05	0.00962395	0.171178	0.819158
16001B	17012C	0.0506	Different	Different	Different	Different	3.73734e-05	0.00910638	0.16533	0.825526
16001B	17012E	0.0534	Different	Different	Different	Different	3.84077e-05	0.00931638	0.167724	0.822921
16001B	17013C	0.0520	Different	Different	Different	Different	3.78573e-05	0.00920472	0.166455	0.824302
16001B	17014A	0.0608	Different	Different	Different	Different	4.2538e-05	0.010147	0.176931	0.81288
16001B	17015D	0.0516	Different	Different	Different	Different	3.77124e-05	0.00917528	0.166119	0.824668
16001B	17016B	0.0659	Different	Different	Different	Different	4.67934e-05	0.0109891	0.185906	0.803058
16001B	17017A	0.0595	Different	Different	Different	Different	4.16511e-05	0.00996979	0.174998	0.814991
16001B	17017B	0.0649	Different	Different	Different	Different	4.58541e-05	0.0108044	0.183966	0.805184
16001B	17019A	0.0220	Different	Different	Different	Different	4.06085e-05	0.0097801	0.172395	0.817785
16001B	17019D	0.0552	Different	Different	Different	Different	3.92171e-05	0.00948019	0.169571	0.820909
16001B	17019E	0.0338	Different	Different	Different	Different	3.62282e-05	0.00887936	0.16253	0.828555
16001B	17019F	0.0434	Different	Different	Different	Different	3.58627e-05	0.00879923	0.161746	0.829419
16001B	17020A	0.0477	Different	Different	Different	Different	3.65732e-05	0.00894354	0.163448	0.827571
16001B	17020B	0.0326	Different	Different	Different	Different	3.64646e-05	0.00892868	0.163074	0.827961
16001B	17020C	0.0519	Different	Different	Different	Different	3.78206e-05	0.00919726	0.16637	0.824395
16001B	17020D	0.0807	Different	Different	Different	Different	6.89069e-05	0.0151758	0.226419	0.758336
16001B	17020E	0.0575	Different	Different	Different	Different	4.04272e-05	0.0097242	0.172292	0.817943
16001B	17020F	0.0487	Different	Different	Different	Different	3.68191e-05	0.00899358	0.16403	0.82694
16001B	17021B	0.0749	Different	Different	Different	Different	5.80975e-05	0.0131653	0.207728	0.779049
16001B	17021C	0.0345	Different	Different	Different	Different	3.61104e-05	0.00885471	0.162259	0.828851
16001B	17022A	0.0684	Different	Different	Different	Different	4.93911e-05	0.0114967	0.191163	0.797291
16001B	17022B	0.0475	Different	Different	Different	Different	3.65278e-05	0.00893429	0.163341	0.827689
16001B	17022C	0.0661	Different	Different	Different	Different	4.69879e-05	0.0110273	0.186306	0.80262
16001B	17022D	0.0480	Different	Different	Different	Different	3.66437e-05	0.00895788	0.163615	0.82739
16001B	17022F	0.0646	Different	Different	Different	Different	4.55829e-05	0.010751	0.183401	0.805802
16001B	17023C	0.0370	Different	Different	Different	Different	3.58082e-05	0.00879109	0.161566	0.829607
16001B	17024A	0.0503	Different	Different	Different	Different	3.72782e-05	0.009087	0.165108	0.825768
16001B	17024B	0.0613	Different	Different	Different	Different	4.28992e-05	0.010219	0.177711	0.812027
16001B	17024C	0.0629	Different	Different	Different	Different	4.41335e-05	0.0104644	0.180352	0.809139
16001B	17024D	0.0551	Different	Different	Different	Different	3.9169e-05	0.00947048	0.169462	0.821028
16001B	17024E	0.0361	Different	Different	Different	Different	3.58958e-05	0.00880963	0.161766	0.829388
16001B	17025A	0.0660	Different	Different	Different	Different	4.68904e-05	0.0110082	0.186106	0.802839
16001B	17026A	0.0369	Different	Different	Different	Different	3.58167e-05	0.00879291	0.161586	0.829585
16001B	17028D	0.0868	Different	Different	Different	Different	8.45174e-05	0.01798	0.250573	0.731363
16001B	17030A	0.1196	Different	Different	Different	Different	0.000352599	0.0573693	0.470184	0.472094
16001B	17031A	0.0282	Different	Different	Different	Different	3.7717e-05	0.00918817	0.16594	0.824834
16001B	17032A	0.0617	Different	Different	Different	Different	4.31964e-05	0.0102782	0.178351	0.811327
16001B	17033B	0.0554	Different	Different	Different	Different	3.93143e-05	0.00949984	0.169792	0.820669
16001B	17034A	0.0333	Different	Different	Different	Different	3.63214e-05	0.00889882	0.162744	0.828321
16001B	17035E	0.0243	Different	Different	Different	Different	3.93702e-05	0.00952764	0.169659	0.820774
16001B	17038C	0.0302	Different	Different	Different	Different	3.7071e-05	0.00905461	0.164466	0.826442
16001B	17040E	0.0212	Different	Different	Different	Different	4.10885e-05	0.00987758	0.173443	0.816638
16001B	17041A	0.0000	Different	Different	Different	Different	6.70462e-05	0.0149006	0.222487	0.762545
16001B	17041B	0.0608	Different	Different	Different	Different	4.2538e-05	0.010147	0.176931	0.81288
16001B	17042E	0.0249	Different	Different	Different	Different	3.90803e-05	0.00946834	0.169013	0.82148
16001B	17042F	0.0766	Different	Different	Different	Different	6.09269e-05	0.0136977	0.212803	0.773439
16001B	17042I	0.0201	Different	Different	Different	Different	4.17922e-05	0.0100201	0.174969	0.814969
16001B	17042K	0.0394	Different	Different	Different	Different	3.56897e-05	0.00876545	0.161306	0.829893
16001B	17042M	0.0315	Different	Different	Different	Different	3.67202e-05	0.00898183	0.163661	0.82732
16001B	17042O	0.0573	Different	Different	Different	Different	4.03138e-05	0.00970138	0.172039	0.818219
16001B	17042Q	0.0458	Different	Different	Different	Different	3.61909e-05	0.00886575	0.162538	0.82856
16001B	17042R	0.0199	Different	Different	Different	Different	4.19257e-05	0.0100471	0.175257	0.814654
16001B	17042S	0.0263	Different	Different	Different	Different	3.84552e-05	0.00934012	0.16761	0.823011
16001B	17042U	0.0367	Different	Different	Different	Different	3.58347e-05	0.00879673	0.161627	0.829541
16001B	17042V	0.0409	Different	Different	Different	Different	3.57003e-05	0.0087669	0.161342	0.829855
16001B	17042X	0.0421	Different	Different	Different	Different	3.57556e-05	0.00877774	0.161483	0.829704
16001B	17042Y	0.0474	Different	Different	Different	Different	3.65055e-05	0.00892976	0.163288	0.827746
16001B	17042Z	0.0301	Different	Different	Different	Different	3.71002e-05	0.00906066	0.164533	0.826369
16001B	17044A	0.0146	Different	Different	Different	Different	4.61446e-05	0.0108923	0.184116	0.804945
16001B	17044B	0.0739	Different	Different	Different	Different	5.65499e-05	0.0128721	0.204892	0.782179
16001B	17046A	0.0567	Different	Different	Different	Different	3.99831e-05	0.00963478	0.171299	0.819026
16001B	17046B	0.1185	Different	Different	Different	Different	0.000334185	0.0549872	0.46082	0.483859
16001B	17049A	0.0978	Different	Different	Different	Different	0.000129396	0.0255501	0.30734	0.666981
16001B	17050C	0.1015	Different	Different	Different	Different	0.000151513	0.0290749	0.330525	0.640248
16001B	17050D	0.0312	Different	Different	Different	Different	3.67964e-05	0.00899766	0.163836	0.827129
16001B	17054A	0.0591	Different	Different	Different	Different	4.1393e-05	0.00991809	0.174431	0.81561
16001B	17054B	0.0772	Different	Different	Different	Different	6.19886e-05	0.0138963	0.214672	0.77137
16001B	17063C	0.0332	Different	Different	Different	Different	3.6341e-05	0.0089029	0.162789	0.828271
16001B	17063D	0.0261	Different	Different	Different	Different	3.85402e-05	0.00935758	0.167802	0.822802
16001B	17080A	0.0109	Different	Different	Different	Different	4.9975e-05	0.0116478	0.191786	0.796516
16001B	17080B	0.0280	Different	Different	Different	Different	3.77889e-05	0.00920299	0.166103	0.824656
16001B	17087A	0.0323	Different	Different	Different	Different	3.65306e-05	0.00894242	0.163226	0.827795
16002B	16002C	0.1177	Same	Different	Same	Same	0.000321435	0.0533179	0.454044	0.492317
16002B	16002D	0.1145	Same	Different	Same	Same	0.000275432	0.047147	0.427353	0.525225
16002B	16003A	0.1769	Same	Different	Different	Different	0.00496962	0.363492	0.606435	0.0251028
16002B	16003C	0.0513	Same	Different	Different	Different	3.76072e-05	0.00915391	0.165875	0.824933
16002B	16003D	0.0538	Same	Different	Different	Different	3.85775e-05	0.00935079	0.168114	0.822497
16002B	16004A	0.4260	Different	Different	Same	Same	0.98335	0.0166504	1.48909e-09	1.84412e-25
16002B	16004E	0.1297	Different	Different	Same	Same	0.000579334	0.0844116	0.555624	0.359385
16002B	16004F	0.2379	Different	Different	Same	Same	0.0434073	0.853261	0.103309	2.25327e-05
16002B	16005A	0.1875	Different	Different	Same	Same	0.00764596	0.460599	0.5218	0.00995568
16002B	16005B	0.0963	Different	Different	Same	Same	0.000121612	0.0242805	0.298535	0.677063
16002B	16006A	0.0711	Same	Different	Different	Different	5.26366e-05	0.0121243	0.197518	0.790305
16002B	16007A	0.0887	Same	Different	Different	Different	9.05098e-05	0.0190295	0.259119	0.721761
16002B	16008A	0.1571	Same	Different	Same	Same	0.00211706	0.214078	0.681139	0.102666
16002B	16008B	0.1208	Same	Different	Same	Same	0.000373911	0.0600856	0.480445	0.459095
16002B	16009A	0.0790	Different	Different	Different	Different	6.53855e-05	0.0145276	0.22053	0.764877
16002B	16009B	0.0851	Different	Different	Different	Different	7.96466e-05	0.0171164	0.243348	0.739456
16002B	16010A	0.0826	Different	Different	Different	Different	7.32383e-05	0.0159648	0.233424	0.750538
16002B	16010B	0.0707	Different	Different	Different	Different	5.21248e-05	0.0120258	0.196531	0.791391
16002B	16010C	0.0835	Different	Different	Different	Different	7.54478e-05	0.0163639	0.236903	0.746658
16002B	16012A	0.1589	Different	Different	Different	Different	0.00229415	0.225722	0.680079	0.0919046
16002B	16013A	0.1332	Different	Different	Different	Different	0.000687915	0.0961777	0.583176	0.319958
16002B	16013B	0.1383	Different	Different	Different	Different	0.000881604	0.115734	0.619129	0.264256
16002B	16014A	0.1732	Different	Different	Different	Different	0.00425756	0.332107	0.629926	0.033709
16002B	16014B	0.1035	Different	Different	Different	Different	0.000165436	0.0312373	0.34392	0.624677
16002B	16014C	0.1214	Different	Different	Different	Different	0.000385068	0.0614909	0.485586	0.452538
16002B	16014D	0.0829	Different	Different	Different	Different	7.39631e-05	0.0160959	0.234572	0.749258
16002B	16015B	0.0972	Different	Different	Different	Different	0.000126207	0.0250319	0.303777	0.671065
16002B	16015C	0.0918	Different	Different	Different	Different	0.000101691	0.020953	0.274166	0.704779
16002B	16015D	0.1178	Different	Different	Different	Different	0.000323	0.0535237	0.454889	0.491264
16002B	16015E	0.0807	Different	Different	Different	Different	6.89069e-05	0.0151758	0.226419	0.758336
16002B	16015F	0.1573	Different	Different	Different	Different	0.00213611	0.215352	0.681083	0.101428
16002B	16016B	0.1700	Different	Different	Different	Different	0.00371814	0.306194	0.647093	0.0429943
16002B	16016C	0.1296	Different	Different	Different	Different	0.00057649	0.0840946	0.554811	0.360518
16002B	16016E	0.1428	Different	Different	Different	Different	0.00109384	0.135457	0.645218	0.218231
16002B	16016F	0.1478	Different	Different	Different	Different	0.00138417	0.160163	0.666486	0.171968
16002B	16017A	0.1013	Different	Different	Different	Different	0.000150202	0.0288691	0.329219	0.641762
16002B	16017C	0.0745	Different	Different	Different	Different	5.74685e-05	0.0130463	0.20658	0.780316
16002B	16017D	0.1262	Different	Different	Different	Different	0.000487606	0.0739253	0.526571	0.399017
16002B	16017E	0.0839	Different	Different	Different	Different	7.64642e-05	0.0165468	0.238482	0.744894
16002B	16017F	0.1148	Different	Different	Different	Different	0.000279425	0.0476923	0.429821	0.522207
16002B	16017G	0.1363	Different	Different	Different	Different	0.000800193	0.107716	0.605736	0.285748
16002B	16018B	0.0337	Different	Different	Different	Different	3.62463e-05	0.00888313	0.162571	0.828509
16002B	16018C	0.0392	Different	Different	Different	Different	3.56932e-05	0.00876627	0.161312	0.829886
16002B	16019A	0.0707	Different	Different	Different	Different	5.21248e-05	0.0120258	0.196531	0.791391
16002B	16019C	0.1159	Different	Different	Different	Different	0.000294615	0.0497495	0.438937	0.511019
16002B	16019D	0.0368	Different	Different	Different	Different	3.58256e-05	0.00879479	0.161606	0.829563
16002B	16020A	0.3398	Same	Different	Different	Different	0.569794	0.430129	7.68923e-05	3.70906e-14
16002B	16020B	0.1444	Same	Different	Different	Different	0.00118003	0.143041	0.652969	0.20281
16002B	16020C	0.1101	Same	Different	Different	Different	0.000223592	0.0398793	0.392178	0.567719
16002B	16021A	0.1181	Same	Different	Different	Different	0.000327744	0.054146	0.457428	0.488099
16002B	16022C	0.1619	Same	Different	Different	Different	0.00261938	0.246003	0.675553	0.0758247
16002B	16022D	0.1233	Same	Different	Different	Different	0.000422727	0.0661548	0.501874	0.431549
16002B	16025A	0.1676	Different	Different	Different	Different	0.00335535	0.287541	0.657867	0.051236
16002B	16025B	0.2539	Different	Different	Different	Different	0.0687919	0.885239	0.0459673	1.84621e-06
16002B	16026A	0.0991	Different	Different	Different	Different	0.00013667	0.0267223	0.315248	0.657893
16002B	16026D	0.0281	Different	Different	Different	Different	3.77528e-05	0.00919555	0.166021	0.824745
16002B	16026E	0.0823	Different	Different	Different	Different	7.2525e-05	0.0158355	0.232288	0.751804
16002B	16027A	0.0858	Different	Different	Different	Different	8.1599e-05	0.0174637	0.246276	0.736179
16002B	16027B	0.1081	Different	Different	Different	Different	0.000203752	0.0369955	0.376932	0.585869
16002B	16027C	0.0941	Different	Different	Different	Different	0.000111272	0.0225682	0.286241	0.691079
16002B	16027D	0.0976	Different	Different	Different	Different	0.000128322	0.0253758	0.306146	0.66835
16002B	16027E	0.0765	Different	Different	Different	Different	6.07533e-05	0.0136651	0.212495	0.773779
16002B	16028B	0.0352	Different	Different	Different	Different	3.60072e-05	0.00883307	0.162021	0.82911
16002B	16029A	0.0982	Different	Different	Different	Different	0.00013158	0.0259035	0.309745	0.66422
16002B	16030A	0.1115	Different	Different	Different	Different	0.000238795	0.0420487	0.403142	0.55457
16002B	16030B	0.0765	Different	Different	Different	Different	6.07533e-05	0.0136651	0.212495	0.773779
16002B	16030C	0.1049	Different	Different	Different	Different	0.000176112	0.0328689	0.353649	0.613306
16002B	16030D	0.1051	Different	Different	Different	Different	0.000177704	0.0331103	0.355062	0.61165
16002B	16030E	0.1130	Different	Different	Different	Different	0.000256387	0.0445188	0.415134	0.540091
16002B	16031A	0.1814	Different	Different	Different	Different	0.00598057	0.403552	0.573266	0.017201
16002B	16031B	0.0420	Different	Different	Different	Different	3.57494e-05	0.00877651	0.161467	0.829721
16002B	16031C	0.0592	Different	Different	Different	Different	4.14569e-05	0.00993089	0.174571	0.815456
16002B	16031D	0.0358	Different	Different	Different	Different	3.59303e-05	0.0088169	0.161845	0.829302
16002B	16031E	0.0394	Different	Different	Different	Different	3.56897e-05	0.00876545	0.161306	0.829893
16002B	16032A	0.0935	Different	Different	Different	Different	0.000108657	0.0221303	0.283015	0.694746
16002B	16033A	0.0152	Different	Different	Different	Different	4.55967e-05	0.0107833	0.182991	0.80618
16002B	16033B	0.0524	Different	Different	Different	Different	3.80077e-05	0.00923524	0.166803	0.823924
16002B	16033C	0.0289	Different	Different	Different	Different	3.7476e-05	0.0091384	0.165391	0.825433
16002B	16034A	0.1143	Same	Different	Different	Different	0.000272805	0.0467871	0.425711	0.527229
16002B	16034B	0.0877	Same	Different	Different	Different	8.72803e-05	0.0184656	0.254558	0.726889
16002B	16034C	0.0911	Same	Different	Different	Different	9.90018e-05	0.0204943	0.270646	0.70876
16002B	16035A	0.0986	Same	Different	Different	Different	0.000133812	0.0262633	0.312176	0.661427
16002B	16035B	0.0811	Same	Different	Different	Different	6.97828e-05	0.0153361	0.227856	0.756738
16002B	16035C	0.1401	Same	Different	Different	Different	0.000961439	0.123341	0.63028	0.245417
16002B	16035D	0.1650	Same	Different	Different	Different	0.00299901	0.268108	0.667362	0.0615308
16002B	16036A	0.1070	Different	Different	Different	Different	0.000193711	0.0355119	0.368769	0.595526
16002B	16036B	0.0982	Different	Different	Different	Different	0.00013158	0.0259035	0.309745	0.66422
16002B	16036C	0.1225	Different	Different	Different	Different	0.000406428	0.064151	0.495018	0.440424
16002B	16037A	0.0371	Different	Different	Different	Different	3.57999e-05	0.00878934	0.161548	0.829627
16002B	16037B	0.0372	Different	Different	Different	Different	3.57919e-05	0.00878764	0.16153	0.829647
16002B	16037C	0.0915	Different	Different	Different	Different	0.000100526	0.0207546	0.272649	0.706496
16002B	16037D	0.0423	Different	Different	Different	Different	3.57689e-05	0.00878039	0.161516	0.829668
16002B	16038A	0.0342	Different	Different	Different	Different	3.61591e-05	0.0088649	0.162371	0.828728
16002B	16039A	0.1493	Different	Different	Different	Different	0.00148406	0.168154	0.671106	0.159256
16002B	16039B	0.0634	Different	Different	Different	Different	4.45446e-05	0.0105458	0.181223	0.808187
16002B	16039C	0.0574	Different	Different	Different	Different	4.03703e-05	0.00971275	0.172165	0.818082
16002B	16039D	0.0471	Different	Different	Different	Different	3.64406e-05	0.00891654	0.163134	0.827914
16002B	16039E	0.0997	Different	Different	Different	Different	0.000140203	0.0272869	0.318985	0.653588
16002B	17001A	0.0282	Different	Different	Different	Different	3.7717e-05	0.00918817	0.16594	0.824834
16002B	17002B	0.0780	Different	Different	Different	Different	6.34582e-05	0.0141702	0.217229	0.768538
16002B	17002C	0.0470	Different	Different	Different	Different	3.64196e-05	0.00891226	0.163083	0.827968
16002B	17003A	0.0262	Different	Different	Different	Different	3.84975e-05	0.00934882	0.167706	0.822907
16002B	17004A	0.0662	Different	Different	Different	Different	4.70859e-05	0.0110465	0.186506	0.8024
16002B	17005A	0.0460	Different	Different	Different	Different	3.6226e-05	0.00887288	0.162622	0.828469
16002B	17005B	0.1274	Different	Different	Different	Different	0.000517304	0.0773807	0.536655	0.385447
16002B	17005C	0.0123	Different	Different	Different	Different	4.84304e-05	0.0113444	0.188734	0.799874
16002B	17005D	0.0540	Different	Different	Different	Different	3.86645e-05	0.00936841	0.168313	0.82228
16002B	17005E	0.1017	Different	Different	Different	Different	0.000152839	0.0292826	0.331838	0.638727
16002B	17007A	0.0491	Different	Different	Different	Different	3.69262e-05	0.00901539	0.164282	0.826666
16002B	17007B	0.0704	Different	Different	Different	Different	5.17482e-05	0.0119532	0.195801	0.792194
16002B	17008A	0.0265	Different	Different	Different	Different	3.83716e-05	0.00932295	0.167422	0.823217
16002B	17008B	0.0594	Different	Different	Different	Different	4.15859e-05	0.00995674	0.174855	0.815147
16002B	17008C	0.0983	Different	Different	Different	Different	0.000132134	0.0259928	0.310351	0.663524
16002B	17008D	0.0992	Different	Different	Different	Different	0.000137251	0.0268154	0.315867	0.65718
16002B	17009A	0.0678	Different	Different	Different	Different	4.87337e-05	0.0113687	0.189848	0.798735
16002B	17009E	0.0735	Different	Different	Different	Different	5.59539e-05	0.0127588	0.203788	0.783397
16002B	17010A	0.1624	Different	Different	Different	Different	0.00267749	0.24949	0.674469	0.0733636
16002B	17010B	0.1337	Different	Different	Different	Different	0.000704947	0.0979667	0.586947	0.314382
16002B	17010C	0.0819	Different	Different	Different	Different	7.15914e-05	0.0156658	0.23079	0.753472
16002B	17010E	0.0539	Different	Different	Different	Different	3.86208e-05	0.00935956	0.168213	0.822389
16002B	17011A	0.0455	Different	Different	Different	Different	3.61405e-05	0.00885551	0.162417	0.828691
16002B	17011D	0.0550	Different	Different	Different	Different	3.91213e-05	0.00946084	0.169354	0.821146
16002B	17011E	0.0522	Different	Different	Different	Different	3.79318e-05	0.00921984	0.166628	0.824114
16002B	17012A	0.0620	Different	Different	Different	Different	4.34243e-05	0.0103236	0.17884	0.810793
16002B	17012B	0.0444	Different	Different	Different	Different	3.59787e-05	0.00882268	0.162027	0.829114
16002B	17012C	0.0891	Different	Different	Different	Different	9.18506e-05	0.0192625	0.260983	0.719663
16002B	17012E	0.1415	Different	Different	Different	Different	0.00102812	0.129517	0.638307	0.231148
16002B	17013C	0.0419	Different	Different	Different	Different	3.57435e-05	0.00877534	0.161452	0.829737
16002B	17014A	0.0448	Different	Different	Different	Different	3.60334e-05	0.00883377	0.162159	0.828971
16002B	17015D	0.0795	Different	Different	Different	Different	6.63883e-05	0.0147128	0.222226	0.762995
16002B	17016B	0.1426	Different	Different	Different	Different	0.00108349	0.134531	0.64419	0.220196
16002B	17017A	0.0575	Different	Different	Different	Different	4.04272e-05	0.0097242	0.172292	0.817943
16002B	17017B	0.0686	Different	Different	Different	Different	4.96152e-05	0.0115402	0.191609	0.796801
16002B	17019A	0.1541	Different	Different	Different	Different	0.00184927	0.195545	0.680094	0.122511
16002B	17019D	0.0452	Different	Different	Different	Different	3.60928e-05	0.00884583	0.162302	0.828816
16002B	17019E	0.0569	Different	Different	Different	Different	4.00918e-05	0.00965667	0.171543	0.818761
16002B	17019F	0.1073	Different	Different	Different	Different	0.000196391	0.0359096	0.370979	0.592915
16002B	17020A	0.0432	Different	Different	Different	Different	3.5843e-05	0.00879526	0.161698	0.829471
16002B	17020B	0.0905	Different	Different	Different	Different	9.67756e-05	0.0201128	0.267687	0.712104
16002B	17020C	0.0595	Different	Different	Different	Different	4.16511e-05	0.00996979	0.174998	0.814991
16002B	17020D	0.0915	Different	Different	Different	Different	0.000100526	0.0207546	0.272649	0.706496
16002B	17020E	0.0870	Different	Different	Different	Different	8.512e-05	0.0180861	0.251449	0.73038
16002B	17020F	0.0505	Different	Different	Different	Different	3.73413e-05	0.00909985	0.165255	0.825607
16002B	17021B	0.0868	Different	Different	Different	Different	8.45174e-05	0.01798	0.250573	0.731363
16002B	17021C	0.0997	Different	Different	Different	Different	0.000140203	0.0272869	0.318985	0.653588
16002B	17022A	0.0358	Different	Different	Different	Different	3.59303e-05	0.0088169	0.161845	0.829302
16002B	17022B	0.0746	Different	Different	Different	Different	5.76245e-05	0.0130758	0.206866	0.780001
16002B	17022C	0.0599	Different	Different	Different	Different	4.19161e-05	0.0100228	0.175578	0.814358
16002B	17022D	0.1075	Different	Different	Different	Different	0.000198202	0.0361776	0.372459	0.591165
16002B	17022F	0.0658	Different	Different	Different	Different	4.6697e-05	0.0109702	0.185708	0.803275
16002B	17023C	0.1103	Different	Different	Different	Different	0.000225695	0.0401814	0.39373	0.565863
16002B	17024A	0.0294	Different	Different	Different	Different	3.73137e-05	0.00910485	0.165021	0.825837
16002B	17024B	0.0343	Different	Different	Different	Different	3.61426e-05	0.00886144	0.162333	0.82877
16002B	17024C	0.1180	Different	Different	Different	Different	0.000326154	0.0539377	0.456581	0.489155
16002B	17024D	0.0276	Different	Different	Different	Different	3.79368e-05	0.00923347	0.166439	0.82429
16002B	17024E	0.0530	Different	Different	Different	Different	3.82435e-05	0.00928309	0.167347	0.823332
16002B	17025A	0.1133	Different	Different	Different	Different	0.000260077	0.0450315	0.41756	0.537148
16002B	17026A	0.1055	Different	Different	Different	Different	0.000180939	0.0335995	0.357905	0.608314
16002B	17028D	0.0740	Different	Different	Different	Different	5.6701e-05	0.0129008	0.205171	0.781872
16002B	17030A	0.2382	Different	Different	Different	Different	0.0437943	0.854315	0.101869	2.15509e-05
16002B	17031A	0.1484	Different	Different	Different	Different	0.00142337	0.163327	0.668435	0.166815
16002B	17032A	0.1115	Different	Different	Different	Different	0.000238795	0.0420487	0.403142	0.55457
16002B	17033B	0.2063	Different	Different	Different	Different	0.0155792	0.642036	0.340955	0.00142922
16002B	17034A	0.1903	Different	Different	Different	Different	0.00853977	0.48756	0.496257	0.00764259
16002B	17035E	0.1626	Different	Different	Different	Different	0.00270106	0.250893	0.67401	0.0723963
16002B	17038C	0.1988	Different	Different	Different	Different	0.0118338	0.570522	0.414394	0.00324955
16002B	17040E	0.0000	Different	Different	Different	Different	6.70462e-05	0.0149006	0.222487	0.762545
16002B	17041A	0.0858	Different	Different	Different	Different	8.1599e-05	0.0174637	0.246276	0.736179
16002B	17041B	0.1602	Different	Different	Different	Different	0.00243028	0.234376	0.678537	0.0846563
16002B	17042E	0.0316	Different	Different	Different	Different	3.66954e-05	0.00897668	0.163605	0.827382
16002B	17042F	0.1596	Different	Different	Different	Different	0.00236657	0.230356	0.679329	0.0879477
16002B	17042I	0.0477	Different	Different	Different	Different	3.65732e-05	0.00894354	0.163448	0.827571
16002B	17042K	0.0754	Different	Different	Different	Different	5.89031e-05	0.0133173	0.209187	0.777437
16002B	17042M	0.1640	Different	Different	Different	Different	0.0028714	0.260851	0.670384	0.0658937
16002B	17042O	0.2608	Different	Different	Different	Different	0.0834292	0.885303	0.0312675	5.81323e-07
16002B	17042Q	0.0655	Different	Different	Different	Different	4.64111e-05	0.010914	0.185119	0.80392
16002B	17042R	0.0563	Different	Different	Different	Different	3.97705e-05	0.00959191	0.170821	0.819547
16002B	17042S	0.0563	Different	Different	Different	Different	3.97705e-05	0.00959191	0.170821	0.819547
16002B	17042U	0.0726	Different	Different	Different	Different	5.46589e-05	0.012512	0.201366	0.786067
16002B	17042V	0.1888	Different	Different	Different	Different	0.00805012	0.47307	0.510065	0.00881486
16002B	17042X	0.1671	Different	Different	Different	Different	0.00328396	0.283741	0.659873	0.0531018
16002B	17042Y	0.0508	Different	Different	Different	Different	3.74386e-05	0.00911963	0.165482	0.825361
16002B	17042Z	0.0720	Different	Different	Different	Different	5.38301e-05	0.0123534	0.199799	0.787794
16002B	17044A	0.1845	Different	Different	Different	Different	0.00678122	0.432202	0.547924	0.0130926
16002B	17044B	0.0500	Different	Different	Different	Different	3.71858e-05	0.00906822	0.164892	0.826003
16002B	17046A	0.0742	Different	Different	Different	Different	5.70055e-05	0.0129586	0.205731	0.781253
16002B	17046B	0.1095	Different	Different	Different	Different	0.000217416	0.0389882	0.387551	0.573243
16002B	17049A	0.1081	Different	Different	Different	Different	0.000203752	0.0369955	0.376932	0.585869
16002B	17050C	0.0619	Different	Different	Different	Different	4.33479e-05	0.0103084	0.178676	0.810972
16002B	17050D	0.0841	Different	Different	Different	Different	7.69806e-05	0.0166395	0.23928	0.744003
16002B	17054A	0.1546	Different	Different	Different	Different	0.00189165	0.198558	0.680513	0.119037
16002B	17054B	0.1308	Different	Different	Different	Different	0.000611528	0.0879685	0.56448	0.34694
16002B	17063C	0.0555	Different	Different	Different	Different	3.93635e-05	0.00950977	0.169903	0.820548
16002B	17063D	0.0665	Different	Different	Different	Different	4.73836e-05	0.0111049	0.187115	0.801733
16002B	17080A	0.0929	Different	Different	Different	Different	0.000106126	0.0217043	0.279843	0.698347
16002B	17080B	0.0921	Different	Different	Different	Different	0.000102875	0.0211541	0.275697	0.703046
16002B	17087A	0.1641	Different	Different	Different	Different	0.00288394	0.261571	0.670098	0.0654469
16002C	16002D	0.0908	Same	Different	Same	Same	9.78797e-05	0.0203022	0.26916	0.71044
16002C	16003A	0.0770	Same	Different	Different	Different	6.16309e-05	0.0138294	0.214044	0.772065
16002C	16003C	0.0710	Same	Different	Different	Different	5.25076e-05	0.0120995	0.197269	0.790578
16002C	16003D	0.1167	Same	Different	Different	Different	0.000306225	0.0513039	0.445625	0.502765
16002C	16004A	0.0768	Different	Different	Same	Same	6.1277e-05	0.0137632	0.213421	0.772754
16002C	16004E	0.1196	Different	Different	Same	Same	0.000352599	0.0573693	0.470184	0.472094
16002C	16004F	0.0916	Different	Different	Same	Same	0.000100912	0.0208204	0.273153	0.705926
16002C	16005A	0.1399	Different	Different	Same	Same	0.000952247	0.122477	0.629086	0.247484
16002C	16005B	0.0671	Different	Different	Same	Same	4.79943e-05	0.0112244	0.188356	0.800371
16002C	16006A	0.1127	Same	Different	Different	Different	0.000252756	0.0440123	0.412716	0.543019
16002C	16007A	0.1153	Same	Different	Different	Different	0.000286221	0.048616	0.433953	0.517145
16002C	16008A	0.1421	Same	Different	Same	Same	0.00105799	0.132234	0.641563	0.225144
16002C	16008B	0.0825	Same	Different	Same	Same	7.29992e-05	0.0159215	0.233044	0.750962
16002C	16009A	0.0956	Different	Different	Different	Different	0.000118188	0.0237169	0.294544	0.681621
16002C	16009B	0.0748	Different	Different	Different	Different	5.7939e-05	0.0131353	0.207439	0.779367
16002C	16010A	0.0965	Different	Different	Different	Different	0.000122614	0.0244448	0.299689	0.675743
16002C	16010B	0.0399	Different	Different	Different	Different	3.5686e-05	0.00876444	0.161301	0.829899
16002C	16010C	0.0521	Different	Different	Different	Different	3.78944e-05	0.00921225	0.166541	0.824209
16002C	16012A	0.0907	Different	Different	Different	Different	9.75097e-05	0.0202388	0.268667	0.710996
16002C	16013A	0.1271	Different	Different	Different	Different	0.000509714	0.0765034	0.534144	0.388843
16002C	16013B	0.0925	Different	Different	Different	Different	0.000104483	0.0214267	0.277758	0.700711
16002C	16014A	0.1295	Different	Different	Different	Different	0.000573661	0.0837785	0.553997	0.36165
16002C	16014B	0.0974	Different	Different	Different	Different	0.000127259	0.025203	0.304958	0.669712
16002C	16014C	0.1062	Different	Different	Different	Different	0.000186772	0.0344764	0.362936	0.602401
16002C	16014D	0.0985	Different	Different	Different	Different	0.00013325	0.0261727	0.311566	0.662128
16002C	16015B	0.1217	Different	Different	Different	Different	0.000390775	0.0622056	0.488158	0.449245
16002C	16015C	0.0936	Different	Different	Different	Different	0.000109087	0.0222024	0.283549	0.694139
16002C	16015D	0.1257	Different	Different	Different	Different	0.000475741	0.0725277	0.52234	0.404657
16002C	16015E	0.1366	Different	Different	Different	Different	0.000811936	0.10889	0.607808	0.28249
16002C	16015F	0.1227	Different	Different	Different	Different	0.000410441	0.0646464	0.496733	0.43821
16002C	16016B	0.0870	Different	Different	Different	Different	8.512e-05	0.0180861	0.251449	0.73038
16002C	16016C	0.0586	Different	Different	Different	Different	4.10798e-05	0.0098553	0.17374	0.816363
16002C	16016E	0.0960	Different	Different	Different	Different	0.000120129	0.0240368	0.296816	0.679028
16002C	16016F	0.0849	Different	Different	Different	Different	7.9102e-05	0.0170192	0.242524	0.740378
16002C	16017A	0.0675	Different	Different	Different	Different	4.84132e-05	0.0113062	0.189203	0.799442
16002C	16017C	0.1084	Different	Different	Different	Different	0.000206594	0.0374125	0.379186	0.583195
16002C	16017D	0.0898	Different	Different	Different	Different	9.4267e-05	0.0196808	0.264299	0.715926
16002C	16017E	0.1404	Different	Different	Different	Different	0.000975381	0.124645	0.63205	0.24233
16002C	16017F	0.1121	Different	Different	Different	Different	0.000245665	0.0430182	0.40791	0.548826
16002C	16017G	0.0816	Different	Different	Different	Different	7.09041e-05	0.0155407	0.229681	0.754708
16002C	16018B	0.0695	Different	Different	Different	Different	5.06551e-05	0.011742	0.193665	0.794542
16002C	16018C	0.0638	Different	Different	Different	Different	4.48825e-05	0.0106127	0.181935	0.807408
16002C	16019A	0.0978	Different	Different	Different	Different	0.000129396	0.0255501	0.30734	0.666981
16002C	16019C	0.0637	Different	Different	Different	Different	4.47973e-05	0.0105958	0.181755	0.807604
16002C	16019D	0.0828	Different	Different	Different	Different	7.37202e-05	0.016052	0.234188	0.749686
16002C	16020A	0.1477	Same	Different	Different	Different	0.00137774	0.159639	0.666148	0.172835
16002C	16020B	0.1056	Same	Different	Different	Different	0.000181759	0.0337232	0.35862	0.607475
16002C	16020C	0.1037	Same	Different	Different	Different	0.000166912	0.0314643	0.345293	0.623076
16002C	16021A	0.1156	Same	Different	Different	Different	0.000290385	0.0491793	0.436441	0.514089
16002C	16022C	0.4584	Same	Different	Different	Different	0.996835	0.00316544	9.91998e-12	1.5278e-30
16002C	16022D	0.1064	Same	Different	Different	Different	0.000188479	0.0347319	0.364386	0.600694
16002C	16025A	0.0764	Different	Different	Different	Different	6.05805e-05	0.0136327	0.212189	0.774118
16002C	16025B	0.1079	Different	Different	Different	Different	0.000201882	0.0367205	0.375435	0.587642
16002C	16026A	0.1190	Different	Different	Different	Different	0.000342425	0.0560574	0.46507	0.47853
16002C	16026D	0.0554	Different	Different	Different	Different	3.93143e-05	0.00949984	0.169792	0.820669
16002C	16026E	0.0682	Different	Different	Different	Different	4.91695e-05	0.0114536	0.190721	0.797776
16002C	16027A	0.1095	Different	Different	Different	Different	0.000217416	0.0389882	0.387551	0.573243
16002C	16027B	0.0824	Different	Different	Different	Different	7.27615e-05	0.0158784	0.232665	0.751384
16002C	16027C	0.0972	Different	Different	Different	Different	0.000126207	0.0250319	0.303777	0.671065
16002C	16027D	0.1230	Different	Different	Different	Different	0.000416538	0.0653964	0.499304	0.434883
16002C	16027E	0.0975	Different	Different	Different	Different	0.000127789	0.0252892	0.305551	0.669032
16002C	16028B	0.0624	Different	Different	Different	Different	4.37347e-05	0.0103852	0.179503	0.810068
16002C	16029A	0.0362	Different	Different	Different	Different	3.58849e-05	0.00880733	0.161741	0.829416
16002C	16030A	0.1142	Different	Different	Different	Different	0.000271502	0.0466083	0.424892	0.528228
16002C	16030B	0.0856	Different	Different	Different	Different	8.10337e-05	0.0173633	0.245433	0.737123
16002C	16030C	0.0981	Different	Different	Different	Different	0.00013103	0.0258145	0.309142	0.664913
16002C	16030D	0.0853	Different	Different	Different	Different	8.0197e-05	0.0172145	0.244178	0.738527
16002C	16030E	0.1022	Different	Different	Different	Different	0.000156217	0.02981	0.335145	0.634888
16002C	16031A	0.0709	Different	Different	Different	Different	5.23793e-05	0.0120748	0.197022	0.790851
16002C	16031B	0.0562	Different	Different	Different	Different	3.97182e-05	0.00958138	0.170704	0.819675
16002C	16031C	0.0694	Different	Different	Different	Different	5.05369e-05	0.0117191	0.193433	0.794798
16002C	16031D	0.0824	Different	Different	Different	Different	7.27615e-05	0.0158784	0.232665	0.751384
16002C	16031E	0.0487	Different	Different	Different	Different	3.68191e-05	0.00899358	0.16403	0.82694
16002C	16032A	0.0833	Different	Different	Different	Different	7.49476e-05	0.0162737	0.236121	0.747531
16002C	16033A	0.0586	Different	Different	Different	Different	4.10798e-05	0.0098553	0.17374	0.816363
16002C	16033B	0.0542	Different	Different	Different	Different	3.8753e-05	0.00938632	0.168515	0.82206
16002C	16033C	0.0383	Different	Different	Different	Different	3.57233e-05	0.00877292	0.161376	0.829815
16002C	16034A	0.0788	Same	Different	Different	Different	6.49918e-05	0.0144547	0.219861	0.76562
16002C	16034B	0.0750	Same	Different	Different	Different	5.82569e-05	0.0131954	0.208017	0.778729
16002C	16034C	0.0781	Same	Different	Different	Different	6.36463e-05	0.0142051	0.217554	0.768178
16002C	16035A	0.1347	Same	Different	Different	Different	0.000740228	0.101627	0.594342	0.30329
16002C	16035B	0.1469	Same	Different	Different	Different	0.00132722	0.155496	0.663312	0.179864
16002C	16035C	0.0917	Same	Different	Different	Different	0.000101301	0.0208866	0.273659	0.705353
16002C	16035D	0.0529	Same	Different	Different	Different	3.82034e-05	0.00927495	0.167254	0.823432
16002C	16036A	0.0900	Different	Different	Different	Different	9.49742e-05	0.0198028	0.26526	0.714842
16002C	16036B	0.0856	Different	Different	Different	Different	8.10337e-05	0.0173633	0.245433	0.737123
16002C	16036C	0.0781	Different	Different	Different	Different	6.36463e-05	0.0142051	0.217554	0.768178
16002C	16037A	0.0627	Different	Different	Different	Different	4.39725e-05	0.0104324	0.18001	0.809514
16002C	16037B	0.0625	Different	Different	Different	Different	4.38135e-05	0.0104009	0.179671	0.809884
16002C	16037C	0.0775	Different	Different	Different	Different	6.25324e-05	0.0139977	0.215622	0.770318
16002C	16037D	0.0971	Different	Different	Different	Different	0.000125685	0.0249469	0.303188	0.671739
16002C	16038A	0.0983	Different	Different	Different	Different	0.000132134	0.0259928	0.310351	0.663524
16002C	16039A	0.0718	Different	Different	Different	Different	5.35598e-05	0.0123016	0.199285	0.78836
16002C	16039B	0.0704	Different	Different	Different	Different	5.17482e-05	0.0119532	0.195801	0.792194
16002C	16039C	0.0926	Different	Different	Different	Different	0.00010489	0.0214956	0.278277	0.700123
16002C	16039D	0.0625	Different	Different	Different	Different	4.38135e-05	0.0104009	0.179671	0.809884
16002C	16039E	0.0708	Different	Different	Different	Different	5.22517e-05	0.0120503	0.196776	0.791122
16002C	17001A	0.0485	Different	Different	Different	Different	3.67674e-05	0.00898306	0.163908	0.827072
16002C	17002B	0.0534	Different	Different	Different	Different	3.84077e-05	0.00931638	0.167724	0.822921
16002C	17002C	0.0796	Different	Different	Different	Different	6.65921e-05	0.0147504	0.222569	0.762614
16002C	17003A	0.0000	Different	Different	Different	Different	6.70462e-05	0.0149006	0.222487	0.762545
16002C	17004A	0.0472	Different	Different	Different	Different	3.64619e-05	0.00892088	0.163184	0.827858
16002C	17005A	0.0403	Different	Different	Different	Different	3.56883e-05	0.00876471	0.161309	0.82989
16002C	17005B	0.0441	Different	Different	Different	Different	3.59408e-05	0.00881501	0.161936	0.829213
16002C	17005C	0.0294	Different	Different	Different	Different	3.73137e-05	0.00910485	0.165021	0.825837
16002C	17005D	0.0471	Different	Different	Different	Different	3.64406e-05	0.00891654	0.163134	0.827914
16002C	17005E	0.0609	Different	Different	Different	Different	4.26093e-05	0.0101613	0.177085	0.812711
16002C	17007A	0.0604	Different	Different	Different	Different	4.22571e-05	0.010091	0.176321	0.813546
16002C	17007B	0.0578	Different	Different	Different	Different	4.06003e-05	0.009759	0.172678	0.817523
16002C	17008A	0.0469	Different	Different	Different	Different	3.63988e-05	0.00890804	0.163034	0.828021
16002C	17008B	0.0355	Different	Different	Different	Different	3.59674e-05	0.00882471	0.16193	0.829209
16002C	17008C	0.0522	Different	Different	Different	Different	3.79318e-05	0.00921984	0.166628	0.824114
16002C	17008D	0.0586	Different	Different	Different	Different	4.10798e-05	0.0098553	0.17374	0.816363
16002C	17009A	0.0547	Different	Different	Different	Different	3.89805e-05	0.00943235	0.169034	0.821495
16002C	17009E	0.0347	Different	Different	Different	Different	3.60794e-05	0.00884822	0.162187	0.828928
16002C	17010A	0.0563	Different	Different	Different	Different	3.97705e-05	0.00959191	0.170821	0.819547
16002C	17010B	0.0260	Different	Different	Different	Different	3.85832e-05	0.00936642	0.167899	0.822696
16002C	17010C	0.0733	Different	Different	Different	Different	5.56606e-05	0.012703	0.203242	0.783999
16002C	17010E	0.0751	Different	Different	Different	Different	5.84172e-05	0.0132257	0.208308	0.778408
16002C	17011A	0.0457	Different	Different	Different	Different	3.61738e-05	0.00886227	0.162497	0.828605
16002C	17011D	0.0388	Different	Different	Different	Different	3.57037e-05	0.00876863	0.161334	0.829862
16002C	17011E	0.0363	Different	Different	Different	Different	3.58743e-05	0.00880509	0.161717	0.829442
16002C	17012A	0.0418	Different	Different	Different	Different	3.57378e-05	0.00877423	0.161438	0.829752
16002C	17012B	0.0514	Different	Different	Different	Different	3.76419e-05	0.00916096	0.165956	0.824846
16002C	17012C	0.0474	Different	Different	Different	Different	3.65055e-05	0.00892976	0.163288	0.827746
16002C	17012E	0.0520	Different	Different	Different	Different	3.78573e-05	0.00920472	0.166455	0.824302
16002C	17013C	0.0940	Different	Different	Different	Different	0.00011083	0.0224944	0.2857	0.691695
16002C	17014A	0.0694	Different	Different	Different	Different	5.05369e-05	0.0117191	0.193433	0.794798
16002C	17015D	0.0391	Different	Different	Different	Different	3.56954e-05	0.00876677	0.161317	0.829881
16002C	17016B	0.0320	Different	Different	Different	Different	3.65994e-05	0.00895672	0.163384	0.827623
16002C	17017A	0.0616	Different	Different	Different	Different	4.31214e-05	0.0102633	0.17819	0.811504
16002C	17017B	0.0539	Different	Different	Different	Different	3.86208e-05	0.00935956	0.168213	0.822389
16002C	17019A	0.0703	Different	Different	Different	Different	5.1624e-05	0.0119293	0.195559	0.79246
16002C	17019D	0.0939	Different	Different	Different	Different	0.000110391	0.0224209	0.28516	0.692309
16002C	17019E	0.0501	Different	Different	Different	Different	3.72163e-05	0.00907442	0.164963	0.825925
16002C	17019F	0.0596	Different	Different	Different	Different	4.17167e-05	0.00998292	0.175141	0.814834
16002C	17020A	0.0406	Different	Different	Different	Different	3.5693e-05	0.00876554	0.161323	0.829876
16002C	17020B	0.0503	Different	Different	Different	Different	3.72782e-05	0.009087	0.165108	0.825768
16002C	17020C	0.0753	Different	Different	Different	Different	5.87403e-05	0.0132866	0.208893	0.777762
16002C	17020D	0.0729	Different	Different	Different	Different	5.50836e-05	0.012593	0.202164	0.785188
16002C	17020E	0.0429	Different	Different	Different	Different	3.58157e-05	0.00878976	0.161631	0.829544
16002C	17020F	0.0450	Different	Different	Different	Different	3.60625e-05	0.00883967	0.162229	0.828895
16002C	17021B	0.0738	Different	Different	Different	Different	5.63997e-05	0.0128436	0.204614	0.782486
16002C	17021C	0.0729	Different	Different	Different	Different	5.50836e-05	0.012593	0.202164	0.785188
16002C	17022A	0.0542	Different	Different	Different	Different	3.8753e-05	0.00938632	0.168515	0.82206
16002C	17022B	0.0607	Different	Different	Different	Different	4.24671e-05	0.0101329	0.176777	0.813048
16002C	17022C	0.0578	Different	Different	Different	Different	4.06003e-05	0.009759	0.172678	0.817523
16002C	17022D	0.0525	Different	Different	Different	Different	3.80461e-05	0.00924305	0.166892	0.823827
16002C	17022F	0.0757	Different	Different	Different	Different	5.93969e-05	0.0134103	0.210076	0.776455
16002C	17023C	0.0696	Different	Different	Different	Different	5.07739e-05	0.011765	0.193899	0.794286
16002C	17024A	0.0482	Different	Different	Different	Different	3.66922e-05	0.00896777	0.16373	0.827265
16002C	17024B	0.0564	Different	Different	Different	Different	3.9823e-05	0.00960252	0.17094	0.819418
16002C	17024C	0.0608	Different	Different	Different	Different	4.2538e-05	0.010147	0.176931	0.81288
16002C	17024D	0.0603	Different	Different	Different	Different	4.2188e-05	0.0100772	0.176171	0.81371
16002C	17024E	0.0599	Different	Different	Different	Different	4.19161e-05	0.0100228	0.175578	0.814358
16002C	17025A	0.0915	Different	Different	Different	Different	0.000100526	0.0207546	0.272649	0.706496
16002C	17026A	0.0403	Different	Different	Different	Different	3.56883e-05	0.00876471	0.161309	0.82989
16002C	17028D	0.0415	Different	Different	Different	Different	3.57227e-05	0.00877125	0.1614	0.829793
16002C	17030A	0.0493	Different	Different	Different	Different	3.69816e-05	0.00902667	0.164413	0.826524
16002C	17031A	0.0459	Different	Different	Different	Different	3.62083e-05	0.00886928	0.162579	0.828515
16002C	17032A	0.1039	Different	Different	Different	Different	0.000168404	0.0316933	0.346671	0.621467
16002C	17033B	0.0330	Different	Different	Different	Different	3.6381e-05	0.00891124	0.162881	0.828171
16002C	17034A	0.0364	Different	Different	Different	Different	3.58639e-05	0.00880291	0.161693	0.829468
16002C	17035E	0.0278	Different	Different	Different	Different	3.78622e-05	0.00921809	0.16627	0.824474
16002C	17038C	0.0576	Different	Different	Different	Different	4.04845e-05	0.00973572	0.17242	0.817804
16002C	17040E	0.0960	Different	Different	Different	Different	0.000120129	0.0240368	0.296816	0.679028
16002C	17041A	0.1253	Different	Different	Different	Different	0.000466459	0.0714272	0.518945	0.409161
16002C	17041B	0.0763	Different	Different	Different	Different	6.04087e-05	0.0136005	0.211883	0.774456
16002C	17042E	0.0966	Different	Different	Different	Different	0.000123119	0.0245275	0.300269	0.675081
16002C	17042F	0.0846	Different	Different	Different	Different	7.82959e-05	0.0168751	0.241298	0.741749
16002C	17042I	0.0446	Different	Different	Different	Different	3.60055e-05	0.0088281	0.162092	0.829044
16002C	17042K	0.0738	Different	Different	Different	Different	5.63997e-05	0.0128436	0.204614	0.782486
16002C	17042M	0.0780	Different	Different	Different	Different	6.34582e-05	0.0141702	0.217229	0.768538
16002C	17042O	0.0574	Different	Different	Different	Different	4.03703e-05	0.00971275	0.172165	0.818082
16002C	17042Q	0.0189	Different	Different	Different	Different	4.26197e-05	0.0101871	0.176746	0.813024
16002C	17042R	0.0512	Different	Different	Different	Different	3.75728e-05	0.00914692	0.165795	0.82502
16002C	17042S	0.0376	Different	Different	Different	Different	3.57629e-05	0.00878145	0.161464	0.829718
16002C	17042U	0.0615	Different	Different	Different	Different	4.30469e-05	0.0102485	0.17803	0.811679
16002C	17042V	0.0420	Different	Different	Different	Different	3.57494e-05	0.00877651	0.161467	0.829721
16002C	17042X	0.0564	Different	Different	Different	Different	3.9823e-05	0.00960252	0.17094	0.819418
16002C	17042Y	0.0677	Different	Different	Different	Different	4.86263e-05	0.0113477	0.189632	0.798972
16002C	17042Z	0.0417	Different	Different	Different	Different	3.57325e-05	0.00877317	0.161425	0.829766
16002C	17044A	0.0885	Different	Different	Different	Different	8.985e-05	0.0189147	0.258195	0.7228
16002C	17044B	0.0817	Different	Different	Different	Different	7.1132e-05	0.0155822	0.230049	0.754297
16002C	17046A	0.0440	Different	Different	Different	Different	3.59288e-05	0.00881257	0.161907	0.829245
16002C	17046B	0.0718	Different	Different	Different	Different	5.35598e-05	0.0123016	0.199285	0.78836
16002C	17049A	0.0719	Different	Different	Different	Different	5.36946e-05	0.0123275	0.199541	0.788078
16002C	17050C	0.0692	Different	Different	Different	Different	5.03026e-05	0.0116737	0.192971	0.795305
16002C	17050D	0.0528	Different	Different	Different	Different	3.81635e-05	0.00926687	0.167163	0.823532
16002C	17054A	0.0444	Different	Different	Different	Different	3.59787e-05	0.00882268	0.162027	0.829114
16002C	17054B	0.0441	Different	Different	Different	Different	3.59408e-05	0.00881501	0.161936	0.829213
16002C	17063C	0.0195	Different	Different	Different	Different	4.2198e-05	0.0101021	0.175843	0.814013
16002C	17063D	0.0970	Different	Different	Different	Different	0.000125166	0.0248622	0.302601	0.672411
16002C	17080A	0.0524	Different	Different	Different	Different	3.80077e-05	0.00923524	0.166803	0.823924
16002C	17080B	0.0409	Different	Different	Different	Different	3.57003e-05	0.0087669	0.161342	0.829855
16002C	17087A	0.1310	Different	Different	Different	Different	0.000617567	0.088629	0.566072	0.344681
16002D	16003A	0.1083	Same	Different	Different	Different	0.000205642	0.0372729	0.378433	0.584088
16002D	16003C	0.0406	Same	Different	Different	Different	3.5693e-05	0.00876554	0.161323	0.829876
16002D	16003D	0.0697	Same	Different	Different	Different	5.08933e-05	0.0117881	0.194133	0.794028
16002D	16004A	0.2752	Different	Different	Same	Same	0.124022	0.862872	0.0131062	4.51364e-08
16002D	16004E	0.1744	Different	Different	Same	Same	0.00447759	0.342123	0.622715	0.030684
16002D	16004F	0.2291	Different	Different	Same	Same	0.033265	0.814003	0.152652	7.98409e-05
16002D	16005A	0.1609	Different	Different	Same	Same	0.00250659	0.239121	0.67744	0.080932
16002D	16005B	0.4386	Different	Different	Same	Same	0.991106	0.00889405	2.23122e-10	2.18456e-27
16002D	16006A	0.0743	Same	Different	Different	Different	5.7159e-05	0.0129877	0.206013	0.780942
16002D	16007A	0.0846	Same	Different	Different	Different	7.82959e-05	0.0168751	0.241298	0.741749
16002D	16008A	0.1050	Same	Different	Same	Same	0.000176906	0.0329894	0.354355	0.612479
16002D	16008B	0.3866	Same	Different	Same	Same	0.902436	0.0975636	3.56901e-07	7.29844e-20
16002D	16009A	0.0510	Different	Different	Different	Different	3.7505e-05	0.00913314	0.165637	0.825192
16002D	16009B	0.0470	Different	Different	Different	Different	3.64196e-05	0.00891226	0.163083	0.827968
16002D	16010A	0.0919	Different	Different	Different	Different	0.000102083	0.0210197	0.274675	0.704203
16002D	16010B	0.0758	Different	Different	Different	Different	5.95633e-05	0.0134417	0.210374	0.776125
16002D	16010C	0.0808	Different	Different	Different	Different	6.91241e-05	0.0152156	0.226777	0.757939
16002D	16012A	0.0827	Different	Different	Different	Different	7.34786e-05	0.0160083	0.233805	0.750113
16002D	16013A	0.0504	Different	Different	Different	Different	3.73096e-05	0.0090934	0.165181	0.825688
16002D	16013B	0.1832	Different	Different	Different	Different	0.00643444	0.420093	0.558774	0.0146985
16002D	16014A	0.0949	Different	Different	Different	Different	0.000114891	0.0231711	0.290627	0.686087
16002D	16014B	0.1574	Different	Different	Different	Different	0.00214569	0.215991	0.68105	0.100813
16002D	16014C	0.1349	Different	Different	Different	Different	0.000747484	0.102373	0.595797	0.301083
16002D	16014D	0.0948	Different	Different	Different	Different	0.00011443	0.0230945	0.290074	0.686718
16002D	16015B	0.1211	Different	Different	Different	Different	0.000379447	0.0607843	0.483015	0.455821
16002D	16015C	0.0966	Different	Different	Different	Different	0.000123119	0.0245275	0.300269	0.675081
16002D	16015D	0.1199	Different	Different	Different	Different	0.000357805	0.0580367	0.472746	0.46886
16002D	16015E	0.1211	Different	Different	Different	Different	0.000379447	0.0607843	0.483015	0.455821
16002D	16015F	0.1208	Different	Different	Different	Different	0.000373911	0.0600856	0.480445	0.459095
16002D	16016B	0.1147	Different	Different	Different	Different	0.000278087	0.0475098	0.428997	0.523215
16002D	16016C	0.0586	Different	Different	Different	Different	4.10798e-05	0.0098553	0.17374	0.816363
16002D	16016E	0.0777	Different	Different	Different	Different	6.28997e-05	0.0140662	0.216261	0.76961
16002D	16016F	0.1671	Different	Different	Different	Different	0.00328396	0.283741	0.659873	0.0531018
16002D	16017A	0.1487	Different	Different	Different	Different	0.00144335	0.164925	0.669359	0.164272
16002D	16017C	0.1191	Different	Different	Different	Different	0.000344099	0.0562739	0.465922	0.47746
16002D	16017D	0.1090	Different	Different	Different	Different	0.000212418	0.0382628	0.38373	0.577795
16002D	16017E	0.1003	Different	Different	Different	Different	0.000143852	0.027867	0.322777	0.649212
16002D	16017F	0.1311	Different	Different	Different	Different	0.000620607	0.0889608	0.566866	0.343552
16002D	16017G	0.1081	Different	Different	Different	Different	0.000203752	0.0369955	0.376932	0.585869
16002D	16018B	0.0826	Different	Different	Different	Different	7.32383e-05	0.0159648	0.233424	0.750538
16002D	16018C	0.1099	Different	Different	Different	Different	0.000221512	0.0395797	0.390631	0.569568
16002D	16019A	0.1266	Different	Different	Different	Different	0.000497311	0.0750612	0.529944	0.394498
16002D	16019C	0.1283	Different	Different	Different	Different	0.000540754	0.0800673	0.544142	0.37525
16002D	16019D	0.0802	Different	Different	Different	Different	6.78379e-05	0.0149797	0.224651	0.760302
16002D	16020A	0.0870	Same	Different	Different	Different	8.512e-05	0.0180861	0.251449	0.73038
16002D	16020B	0.1805	Same	Different	Different	Different	0.00576463	0.395387	0.580265	0.0185837
16002D	16020C	0.1395	Same	Different	Different	Different	0.000934108	0.120764	0.626664	0.251638
16002D	16021A	0.1198	Same	Different	Different	Different	0.00035606	0.0578134	0.471892	0.469939
16002D	16022C	0.0964	Same	Different	Different	Different	0.000122111	0.0243625	0.299112	0.676404
16002D	16022D	0.5406	Same	Different	Different	Different	0.999975	2.4844e-05	4.70312e-18	2.751e-45
16002D	16025A	0.0779	Different	Different	Different	Different	6.3271e-05	0.0141353	0.216905	0.768896
16002D	16025B	0.0430	Different	Different	Different	Different	3.58245e-05	0.00879153	0.161653	0.82952
16002D	16026A	0.1082	Different	Different	Different	Different	0.000204694	0.0371339	0.377682	0.58498
16002D	16026D	0.1528	Different	Different	Different	Different	0.00174308	0.187853	0.678545	0.131859
16002D	16026E	0.1443	Different	Different	Different	Different	0.00117447	0.142558	0.652509	0.203758
16002D	16027A	0.0980	Different	Different	Different	Different	0.000130482	0.025726	0.308539	0.665604
16002D	16027B	0.1015	Different	Different	Different	Different	0.000151513	0.0290749	0.330525	0.640248
16002D	16027C	0.0971	Different	Different	Different	Different	0.000125685	0.0249469	0.303188	0.671739
16002D	16027D	0.1238	Different	Different	Different	Different	0.000433253	0.0674374	0.506153	0.425976
16002D	16027E	0.0856	Different	Different	Different	Different	8.10337e-05	0.0173633	0.245433	0.737123
16002D	16028B	0.0826	Different	Different	Different	Different	7.32383e-05	0.0159648	0.233424	0.750538
16002D	16029A	0.1110	Different	Different	Different	Different	0.000233235	0.0412592	0.3992	0.559307
16002D	16030A	0.0991	Different	Different	Different	Different	0.00013667	0.0267223	0.315248	0.657893
16002D	16030B	0.0704	Different	Different	Different	Different	5.17482e-05	0.0119532	0.195801	0.792194
16002D	16030C	0.0752	Different	Different	Different	Different	5.85783e-05	0.0132561	0.2086	0.778085
16002D	16030D	0.1008	Different	Different	Different	Different	0.000146984	0.0283624	0.325979	0.645512
16002D	16030E	0.1112	Different	Different	Different	Different	0.000235441	0.041573	0.400774	0.557418
16002D	16031A	0.1498	Different	Different	Different	Different	0.00151879	0.170878	0.672457	0.155146
16002D	16031B	0.0940	Different	Different	Different	Different	0.00011083	0.0224944	0.2857	0.691695
16002D	16031C	0.0872	Different	Different	Different	Different	8.5729e-05	0.0181933	0.25233	0.729391
16002D	16031D	0.0668	Different	Different	Different	Different	4.76863e-05	0.0111641	0.187731	0.801057
16002D	16031E	0.0671	Different	Different	Different	Different	4.79943e-05	0.0112244	0.188356	0.800371
16002D	16032A	0.0855	Different	Different	Different	Different	8.07534e-05	0.0173135	0.245013	0.737593
16002D	16033A	0.0756	Different	Different	Different	Different	5.92314e-05	0.0133792	0.209778	0.776783
16002D	16033B	0.0697	Different	Different	Different	Different	5.08933e-05	0.0117881	0.194133	0.794028
16002D	16033C	0.0650	Different	Different	Different	Different	4.59456e-05	0.0108224	0.184156	0.804976
16002D	16034A	0.1504	Same	Different	Different	Different	0.00156143	0.174187	0.673953	0.150299
16002D	16034B	0.0957	Same	Different	Different	Different	0.000118669	0.0237963	0.29511	0.680975
16002D	16034C	0.1326	Same	Different	Different	Different	0.000667997	0.094067	0.578591	0.326674
16002D	16035A	0.1059	Same	Different	Different	Different	0.000184245	0.0340973	0.360772	0.604947
16002D	16035B	0.0857	Same	Different	Different	Different	8.13156e-05	0.0174134	0.245853	0.736652
16002D	16035C	0.0645	Same	Different	Different	Different	4.54935e-05	0.0107333	0.183215	0.806007
16002D	16035D	0.0821	Same	Different	Different	Different	7.20557e-05	0.0157502	0.231536	0.752641
16002D	16036A	0.0938	Different	Different	Different	Different	0.000109954	0.0223477	0.284621	0.692921
16002D	16036B	0.0733	Different	Different	Different	Different	5.56606e-05	0.012703	0.203242	0.783999
16002D	16036C	0.0946	Different	Different	Different	Different	0.000113516	0.0229424	0.288971	0.687973
16002D	16037A	0.0712	Different	Different	Different	Different	5.27664e-05	0.0121493	0.197767	0.790031
16002D	16037B	0.0767	Different	Different	Different	Different	6.11015e-05	0.0137304	0.213111	0.773097
16002D	16037C	0.0753	Different	Different	Different	Different	5.87403e-05	0.0132866	0.208893	0.777762
16002D	16037D	0.0762	Different	Different	Different	Different	6.02378e-05	0.0135684	0.211579	0.774792
16002D	16038A	0.0624	Different	Different	Different	Different	4.37347e-05	0.0103852	0.179503	0.810068
16002D	16039A	0.0613	Different	Different	Different	Different	4.28992e-05	0.010219	0.177711	0.812027
16002D	16039B	0.0484	Different	Different	Different	Different	3.6742e-05	0.0089779	0.163848	0.827137
16002D	16039C	0.0693	Different	Different	Different	Different	5.04195e-05	0.0116963	0.193202	0.795052
16002D	16039D	0.1148	Different	Different	Different	Different	0.000279425	0.0476923	0.429821	0.522207
16002D	16039E	0.0727	Different	Different	Different	Different	5.47997e-05	0.0125389	0.201631	0.785775
16002D	17001A	0.0513	Different	Different	Different	Different	3.76072e-05	0.00915391	0.165875	0.824933
16002D	17002B	0.0549	Different	Different	Different	Different	3.9074e-05	0.00945127	0.169246	0.821263
16002D	17002C	0.0629	Different	Different	Different	Different	4.41335e-05	0.0104644	0.180352	0.809139
16002D	17003A	0.0113	Different	Different	Different	Different	4.95213e-05	0.0115588	0.190895	0.797497
16002D	17004A	0.0488	Different	Different	Different	Different	3.68454e-05	0.00899894	0.164092	0.826872
16002D	17005A	0.0527	Different	Different	Different	Different	3.81241e-05	0.00925886	0.167072	0.823631
16002D	17005B	0.0753	Different	Different	Different	Different	5.87403e-05	0.0132866	0.208893	0.777762
16002D	17005C	0.0360	Different	Different	Different	Different	3.5907e-05	0.00881199	0.161792	0.82936
16002D	17005D	0.0617	Different	Different	Different	Different	4.31964e-05	0.0102782	0.178351	0.811327
16002D	17005E	0.0537	Different	Different	Different	Different	3.85345e-05	0.00934208	0.168015	0.822604
16002D	17007A	0.0466	Different	Different	Different	Different	3.63385e-05	0.00889576	0.16289	0.828178
16002D	17007B	0.0550	Different	Different	Different	Different	3.91213e-05	0.00946084	0.169354	0.821146
16002D	17008A	0.0710	Different	Different	Different	Different	5.25076e-05	0.0120995	0.197269	0.790578
16002D	17008B	0.0437	Different	Different	Different	Different	3.58944e-05	0.00880563	0.161823	0.829335
16002D	17008C	0.0576	Different	Different	Different	Different	4.04845e-05	0.00973572	0.17242	0.817804
16002D	17008D	0.0591	Different	Different	Different	Different	4.1393e-05	0.00991809	0.174431	0.81561
16002D	17009A	0.0486	Different	Different	Different	Different	3.67931e-05	0.00898829	0.163968	0.827007
16002D	17009E	0.0619	Different	Different	Different	Different	4.33479e-05	0.0103084	0.178676	0.810972
16002D	17010A	0.0625	Different	Different	Different	Different	4.38135e-05	0.0104009	0.179671	0.809884
16002D	17010B	0.0473	Different	Different	Different	Different	3.64836e-05	0.00892529	0.163236	0.827803
16002D	17010C	0.1401	Different	Different	Different	Different	0.000961439	0.123341	0.63028	0.245417
16002D	17010E	0.0505	Different	Different	Different	Different	3.73413e-05	0.00909985	0.165255	0.825607
16002D	17011A	0.0452	Different	Different	Different	Different	3.60928e-05	0.00884583	0.162302	0.828816
16002D	17011D	0.0556	Different	Different	Different	Different	3.9413e-05	0.00951978	0.170015	0.820426
16002D	17011E	0.0450	Different	Different	Different	Different	3.60625e-05	0.00883967	0.162229	0.828895
16002D	17012A	0.0327	Different	Different	Different	Different	3.64433e-05	0.00892423	0.163025	0.828015
16002D	17012B	0.0235	Different	Different	Different	Different	3.97776e-05	0.00961088	0.170564	0.819785
16002D	17012C	0.0481	Different	Different	Different	Different	3.66678e-05	0.00896279	0.163672	0.827328
16002D	17012E	0.0435	Different	Different	Different	Different	3.5873e-05	0.0088013	0.161771	0.829392
16002D	17013C	0.0690	Different	Different	Different	Different	5.00709e-05	0.0116287	0.192513	0.795808
16002D	17014A	0.0597	Different	Different	Different	Different	4.17827e-05	0.00999614	0.175286	0.814676
16002D	17015D	0.0670	Different	Different	Different	Different	4.78911e-05	0.0112042	0.188147	0.800601
16002D	17016B	0.0441	Different	Different	Different	Different	3.59408e-05	0.00881501	0.161936	0.829213
16002D	17017A	0.0497	Different	Different	Different	Different	3.70964e-05	0.00905002	0.164682	0.826231
16002D	17017B	0.0830	Different	Different	Different	Different	7.42072e-05	0.0161401	0.234957	0.748829
16002D	17019A	0.0745	Different	Different	Different	Different	5.74685e-05	0.0130463	0.20658	0.780316
16002D	17019D	0.0508	Different	Different	Different	Different	3.74386e-05	0.00911963	0.165482	0.825361
16002D	17019E	0.0320	Different	Different	Different	Different	3.65994e-05	0.00895672	0.163384	0.827623
16002D	17019F	0.0509	Different	Different	Different	Different	3.74716e-05	0.00912635	0.165559	0.825277
16002D	17020A	0.0417	Different	Different	Different	Different	3.57325e-05	0.00877317	0.161425	0.829766
16002D	17020B	0.0422	Different	Different	Different	Different	3.57621e-05	0.00877903	0.161499	0.829686
16002D	17020C	0.0360	Different	Different	Different	Different	3.5907e-05	0.00881199	0.161792	0.82936
16002D	17020D	0.0739	Different	Different	Different	Different	5.65499e-05	0.0128721	0.204892	0.782179
16002D	17020E	0.0672	Different	Different	Different	Different	4.80982e-05	0.0112447	0.188567	0.800141
16002D	17020F	0.0447	Different	Different	Different	Different	3.60193e-05	0.00883091	0.162125	0.829008
16002D	17021B	0.0714	Different	Different	Different	Different	5.3028e-05	0.0121996	0.198269	0.789479
16002D	17021C	0.0707	Different	Different	Different	Different	5.21248e-05	0.0120258	0.196531	0.791391
16002D	17022A	0.0367	Different	Different	Different	Different	3.58347e-05	0.00879673	0.161627	0.829541
16002D	17022B	0.0504	Different	Different	Different	Different	3.73096e-05	0.0090934	0.165181	0.825688
16002D	17022C	0.0721	Different	Different	Different	Different	5.39664e-05	0.0123795	0.200057	0.787509
16002D	17022D	0.0355	Different	Different	Different	Different	3.59674e-05	0.00882471	0.16193	0.829209
16002D	17022F	0.0517	Different	Different	Different	Different	3.77481e-05	0.00918254	0.166202	0.824577
16002D	17023C	0.0378	Different	Different	Different	Different	3.57501e-05	0.00877871	0.161436	0.82975
16002D	17024A	0.0263	Different	Different	Different	Different	3.84552e-05	0.00934012	0.16761	0.823011
16002D	17024B	0.0800	Different	Different	Different	Different	6.74182e-05	0.0149025	0.223952	0.761078
16002D	17024C	0.0651	Different	Different	Different	Different	4.60376e-05	0.0108406	0.184347	0.804767
16002D	17024D	0.0410	Different	Different	Different	Different	3.57033e-05	0.00876748	0.16135	0.829847
16002D	17024E	0.0442	Different	Different	Different	Different	3.59532e-05	0.00881751	0.161966	0.829181
16002D	17025A	0.0409	Different	Different	Different	Different	3.57003e-05	0.0087669	0.161342	0.829855
16002D	17026A	0.0530	Different	Different	Different	Different	3.82435e-05	0.00928309	0.167347	0.823332
16002D	17028D	0.0846	Different	Different	Different	Different	7.82959e-05	0.0168751	0.241298	0.741749
16002D	17030A	0.0672	Different	Different	Different	Different	4.80982e-05	0.0112447	0.188567	0.800141
16002D	17031A	0.0928	Different	Different	Different	Different	0.000105712	0.0216344	0.279319	0.698941
16002D	17032A	0.0670	Different	Different	Different	Different	4.78911e-05	0.0112042	0.188147	0.800601
16002D	17033B	0.0103	Different	Different	Different	Different	5.0675e-05	0.0117847	0.193152	0.795012
16002D	17034A	0.0386	Different	Different	Different	Different	3.57107e-05	0.00877017	0.161349	0.829845
16002D	17035E	0.0375	Different	Different	Different	Different	3.57697e-05	0.00878291	0.16148	0.829702
16002D	17038C	0.0538	Different	Different	Different	Different	3.85775e-05	0.00935079	0.168114	0.822497
16002D	17040E	0.0111	Different	Different	Different	Different	4.97469e-05	0.0116031	0.191339	0.797008
16002D	17041A	0.0138	Different	Different	Different	Different	4.69057e-05	0.0110433	0.185667	0.803243
16002D	17041B	0.0353	Different	Different	Different	Different	3.59936e-05	0.00883022	0.16199	0.829144
16002D	17042E	0.0737	Different	Different	Different	Different	5.62503e-05	0.0128152	0.204338	0.782791
16002D	17042F	0.0815	Different	Different	Different	Different	7.06775e-05	0.0154994	0.229313	0.755117
16002D	17042I	0.0760	Different	Different	Different	Different	5.98988e-05	0.0135047	0.210974	0.775461
16002D	17042K	0.0579	Different	Different	Different	Different	4.06588e-05	0.00977076	0.172808	0.817381
16002D	17042M	0.0833	Different	Different	Different	Different	7.49476e-05	0.0162737	0.236121	0.747531
16002D	17042O	0.1132	Different	Different	Different	Different	0.000258841	0.0448599	0.41675	0.538131
16002D	17042Q	0.0602	Different	Different	Different	Different	4.21194e-05	0.0100635	0.176021	0.813873
16002D	17042R	0.0463	Different	Different	Different	Different	3.62809e-05	0.00888404	0.162753	0.828327
16002D	17042S	0.0510	Different	Different	Different	Different	3.7505e-05	0.00913314	0.165637	0.825192
16002D	17042U	0.0989	Different	Different	Different	Different	0.000135518	0.0265375	0.314014	0.659313
16002D	17042V	0.0606	Different	Different	Different	Different	4.23967e-05	0.0101188	0.176624	0.813215
16002D	17042X	0.0594	Different	Different	Different	Different	4.15859e-05	0.00995674	0.174855	0.815147
16002D	17042Y	0.0789	Different	Different	Different	Different	6.51881e-05	0.0144911	0.220195	0.765249
16002D	17042Z	0.0076	Different	Different	Different	Different	5.41277e-05	0.0124553	0.199743	0.787748
16002D	17044A	0.0955	Different	Different	Different	Different	0.00011771	0.0236379	0.29398	0.682265
16002D	17044B	0.0805	Different	Different	Different	Different	6.84759e-05	0.0150968	0.225708	0.759127
16002D	17046A	0.0553	Different	Different	Different	Different	3.92655e-05	0.00948998	0.169681	0.82079
16002D	17046B	0.1334	Different	Different	Different	Different	0.00069468	0.09689	0.58469	0.317726
16002D	17049A	0.0615	Different	Different	Different	Different	4.30469e-05	0.0102485	0.17803	0.811679
16002D	17050C	0.0323	Different	Different	Different	Different	3.65306e-05	0.00894242	0.163226	0.827795
16002D	17050D	0.1049	Different	Different	Different	Different	0.000176112	0.0328689	0.353649	0.613306
16002D	17054A	0.0944	Different	Different	Different	Different	0.000112611	0.0227917	0.287875	0.689221
16002D	17054B	0.0555	Different	Different	Different	Different	3.93635e-05	0.00950977	0.169903	0.820548
16002D	17063C	0.0663	Different	Different	Different	Different	4.71846e-05	0.0110659	0.186708	0.802179
16002D	17063D	0.0260	Different	Different	Different	Different	3.85832e-05	0.00936642	0.167899	0.822696
16002D	17080A	0.0718	Different	Different	Different	Different	5.35598e-05	0.0123016	0.199285	0.78836
16002D	17080B	0.0635	Different	Different	Different	Different	4.46283e-05	0.0105624	0.181399	0.807994
16002D	17087A	0.0710	Different	Different	Different	Different	5.25076e-05	0.0120995	0.197269	0.790578
16003A	16003C	0.1863	Same	Same	Same	Same	0.00728895	0.44917	0.532419	0.0111213
16003A	16003D	0.2651	Same	Same	Same	Same	0.0939869	0.881674	0.0243391	2.76568e-07
16003A	16004A	0.0985	Different	Different	Different	Different	0.00013325	0.0261727	0.311566	0.662128
16003A	16004E	0.0879	Different	Different	Different	Different	8.79125e-05	0.0185763	0.255459	0.725877
16003A	16004F	0.0917	Different	Different	Different	Different	0.000101301	0.0208866	0.273659	0.705353
16003A	16005A	0.1287	Different	Different	Different	Different	0.00055151	0.0812879	0.547444	0.370716
16003A	16005B	0.0611	Different	Different	Different	Different	4.27533e-05	0.01019	0.177397	0.812371
16003A	16006A	0.2722	Same	Same	Same	Same	0.114258	0.86992	0.0158223	7.81064e-08
16003A	16007A	0.2917	Same	Same	Same	Same	0.193282	0.802378	0.00434009	1.89968e-09
16003A	16008A	0.1917	Same	Different	Different	Different	0.00902014	0.501162	0.483144	0.0066748
16003A	16008B	0.1023	Same	Different	Different	Different	0.000156903	0.0299169	0.335812	0.634115
16003A	16009A	0.3065	Different	Same	Same	Same	0.282406	0.716148	0.00144552	8.83128e-11
16003A	16009B	0.2134	Different	Same	Same	Same	0.0199736	0.704824	0.274583	0.000619475
16003A	16010A	0.2098	Different	Same	Same	Same	0.0176349	0.673778	0.307634	0.000953253
16003A	16010B	0.3254	Different	Same	Same	Same	0.435171	0.564531	0.00029814	1.25131e-12
16003A	16010C	0.2103	Different	Same	Same	Same	0.0179457	0.678195	0.30296	0.00089865
16003A	16012A	0.1207	Different	Different	Different	Different	0.000372085	0.0598545	0.479589	0.460185
16003A	16013A	0.1249	Different	Different	Different	Different	0.000457359	0.0703422	0.515543	0.413658
16003A	16013B	0.1030	Different	Different	Different	Different	0.000161813	0.0306786	0.340516	0.628644
16003A	16014A	0.1313	Different	Different	Different	Different	0.000626733	0.0896277	0.56845	0.341296
16003A	16014B	0.1282	Different	Different	Different	Different	0.000538097	0.0797647	0.543314	0.376383
16003A	16014C	0.0866	Different	Different	Different	Different	8.39213e-05	0.0178748	0.249703	0.732339
16003A	16014D	0.0963	Different	Different	Different	Different	0.000121612	0.0242805	0.298535	0.677063
16003A	16015B	0.1064	Different	Different	Different	Different	0.000188479	0.0347319	0.364386	0.600694
16003A	16015C	0.0642	Different	Different	Different	Different	4.52285e-05	0.010681	0.182661	0.806613
16003A	16015D	0.1132	Different	Different	Different	Different	0.000258841	0.0448599	0.41675	0.538131
16003A	16015E	0.1187	Different	Different	Different	Different	0.000337456	0.0554128	0.462519	0.481731
16003A	16015F	0.0703	Different	Different	Different	Different	5.1624e-05	0.0119293	0.195559	0.79246
16003A	16016B	0.0753	Different	Different	Different	Different	5.87403e-05	0.0132866	0.208893	0.777762
16003A	16016C	0.0606	Different	Different	Different	Different	4.23967e-05	0.0101188	0.176624	0.813215
16003A	16016E	0.1062	Different	Different	Different	Different	0.000186772	0.0344764	0.362936	0.602401
16003A	16016F	0.0614	Different	Different	Different	Different	4.29728e-05	0.0102337	0.17787	0.811853
16003A	16017A	0.0739	Different	Different	Different	Different	5.65499e-05	0.0128721	0.204892	0.782179
16003A	16017C	0.0679	Different	Different	Different	Different	4.88417e-05	0.0113897	0.190065	0.798497
16003A	16017D	0.0874	Different	Different	Different	Different	8.63446e-05	0.0183015	0.253217	0.728395
16003A	16017E	0.1131	Different	Different	Different	Different	0.000257611	0.044689	0.415941	0.539112
16003A	16017F	0.0972	Different	Different	Different	Different	0.000126207	0.0250319	0.303777	0.671065
16003A	16017G	0.0841	Different	Different	Different	Different	7.69806e-05	0.0166395	0.23928	0.744003
16003A	16018B	0.0753	Different	Different	Different	Different	5.87403e-05	0.0132866	0.208893	0.777762
16003A	16018C	0.0933	Different	Different	Different	Different	0.000107804	0.021987	0.281952	0.695953
16003A	16019A	0.0982	Different	Different	Different	Different	0.00013158	0.0259035	0.309745	0.66422
16003A	16019C	0.1381	Different	Different	Different	Different	0.000873126	0.114911	0.617835	0.26638
16003A	16019D	0.1357	Different	Different	Different	Different	0.000777186	0.105399	0.60153	0.292294
16003A	16020A	0.1506	Same	Different	Different	Different	0.00157589	0.175299	0.674421	0.148704
16003A	16020B	0.0882	Same	Different	Different	Different	8.88735e-05	0.0187443	0.256821	0.724346
16003A	16020C	0.0760	Same	Different	Different	Different	5.98988e-05	0.0135047	0.210974	0.775461
16003A	16021A	0.0776	Same	Different	Different	Different	6.27155e-05	0.0140319	0.215941	0.769964
16003A	16022C	0.0779	Same	Different	Different	Different	6.3271e-05	0.0141353	0.216905	0.768896
16003A	16022D	0.0875	Same	Different	Different	Different	8.66548e-05	0.0183559	0.253663	0.727895
16003A	16025A	0.1236	Different	Different	Different	Different	0.000429011	0.0669216	0.504442	0.428207
16003A	16025B	0.0446	Different	Different	Different	Different	3.60055e-05	0.0088281	0.162092	0.829044
16003A	16026A	0.0878	Different	Different	Different	Different	8.75956e-05	0.0185208	0.255008	0.726384
16003A	16026D	0.0343	Different	Different	Different	Different	3.61426e-05	0.00886144	0.162333	0.82877
16003A	16026E	0.0279	Different	Different	Different	Different	3.78254e-05	0.00921051	0.166186	0.824566
16003A	16027A	0.1068	Different	Different	Different	Different	0.000191948	0.0352497	0.367302	0.597256
16003A	16027B	0.0992	Different	Different	Different	Different	0.000137251	0.0268154	0.315867	0.65718
16003A	16027C	0.0735	Different	Different	Different	Different	5.59539e-05	0.0127588	0.203788	0.783397
16003A	16027D	0.1367	Different	Different	Different	Different	0.000815887	0.109283	0.608494	0.281407
16003A	16027E	0.1147	Different	Different	Different	Different	0.000278087	0.0475098	0.428997	0.523215
16003A	16028B	0.0442	Different	Different	Different	Different	3.59532e-05	0.00881751	0.161966	0.829181
16003A	16029A	0.0950	Different	Different	Different	Different	0.000115355	0.023248	0.291182	0.685455
16003A	16030A	0.1755	Different	Different	Different	Different	0.00468834	0.351443	0.615756	0.0281126
16003A	16030B	0.0920	Different	Different	Different	Different	0.000102478	0.0210868	0.275185	0.703626
16003A	16030C	0.0905	Different	Different	Different	Different	9.67756e-05	0.0201128	0.267687	0.712104
16003A	16030D	0.1471	Different	Different	Different	Different	0.00133969	0.156525	0.664043	0.178092
16003A	16030E	0.1409	Different	Different	Different	Different	0.000999035	0.126842	0.634939	0.237219
16003A	16031A	0.2005	Different	Different	Different	Different	0.0126087	0.587016	0.397663	0.00271249
16003A	16031B	0.1152	Different	Different	Different	Different	0.000284848	0.0484298	0.433125	0.518161
16003A	16031C	0.1074	Different	Different	Different	Different	0.000197294	0.0360433	0.371718	0.592041
16003A	16031D	0.1276	Different	Different	Different	Different	0.000522426	0.0779706	0.538325	0.383182
16003A	16031E	0.0599	Different	Different	Different	Different	4.19161e-05	0.0100228	0.175578	0.814358
16003A	16032A	0.0738	Different	Different	Different	Different	5.63997e-05	0.0128436	0.204614	0.782486
16003A	16033A	0.0739	Different	Different	Different	Different	5.65499e-05	0.0128721	0.204892	0.782179
16003A	16033B	0.0672	Different	Different	Different	Different	4.80982e-05	0.0112447	0.188567	0.800141
16003A	16033C	0.0575	Different	Different	Different	Different	4.04272e-05	0.0097242	0.172292	0.817943
16003A	16034A	0.1666	Same	Different	Different	Different	0.00321396	0.279971	0.661794	0.0550209
16003A	16034B	0.1095	Same	Different	Different	Different	0.000217416	0.0389882	0.387551	0.573243
16003A	16034C	0.0846	Same	Different	Different	Different	7.82959e-05	0.0168751	0.241298	0.741749
16003A	16035A	0.1617	Same	Different	Different	Different	0.00259646	0.244617	0.67596	0.0768263
16003A	16035B	0.1746	Same	Different	Different	Different	0.00451526	0.343808	0.621475	0.0302024
16003A	16035C	0.1155	Same	Different	Different	Different	0.00028899	0.0489908	0.435611	0.515109
16003A	16035D	0.1538	Same	Different	Different	Different	0.00182426	0.193752	0.679795	0.124628
16003A	16036A	0.1629	Different	Different	Different	Different	0.00273677	0.253007	0.673293	0.0709634
16003A	16036B	0.1431	Different	Different	Different	Different	0.00110955	0.136856	0.646736	0.215298
16003A	16036C	0.1235	Different	Different	Different	Different	0.000426905	0.066665	0.503586	0.429322
16003A	16037A	0.0186	Different	Different	Different	Different	4.28367e-05	0.0102308	0.177209	0.812517
16003A	16037B	0.0278	Different	Different	Different	Different	3.78622e-05	0.00921809	0.16627	0.824474
16003A	16037C	0.0550	Different	Different	Different	Different	3.91213e-05	0.00946084	0.169354	0.821146
16003A	16037D	0.0865	Different	Different	Different	Different	8.36255e-05	0.0178226	0.249269	0.732824
16003A	16038A	0.0491	Different	Different	Different	Different	3.69262e-05	0.00901539	0.164282	0.826666
16003A	16039A	0.0367	Different	Different	Different	Different	3.58347e-05	0.00879673	0.161627	0.829541
16003A	16039B	0.0651	Different	Different	Different	Different	4.60376e-05	0.0108406	0.184347	0.804767
16003A	16039C	0.1016	Different	Different	Different	Different	0.000152175	0.0291785	0.331181	0.639489
16003A	16039D	0.0626	Different	Different	Different	Different	4.38928e-05	0.0104166	0.17984	0.809699
16003A	16039E	0.0557	Different	Different	Different	Different	3.94629e-05	0.00952986	0.170128	0.820303
16003A	17001A	0.0317	Different	Different	Different	Different	3.66709e-05	0.0089716	0.163548	0.827443
16003A	17002B	0.1148	Different	Different	Different	Different	0.000279425	0.0476923	0.429821	0.522207
16003A	17002C	0.0443	Different	Different	Different	Different	3.59658e-05	0.00882007	0.161996	0.829148
16003A	17003A	0.0000	Different	Different	Different	Different	6.70462e-05	0.0149006	0.222487	0.762545
16003A	17004A	0.0812	Different	Different	Different	Different	7.00047e-05	0.0153766	0.228219	0.756335
16003A	17005A	0.0129	Different	Different	Different	Different	4.78048e-05	0.0112211	0.187482	0.801249
16003A	17005B	0.0175	Different	Different	Different	Different	4.36679e-05	0.0103979	0.178971	0.810587
16003A	17005C	0.0391	Different	Different	Different	Different	3.56954e-05	0.00876677	0.161317	0.829881
16003A	17005D	0.0659	Different	Different	Different	Different	4.67934e-05	0.0109891	0.185906	0.803058
16003A	17005E	0.1169	Different	Different	Different	Different	0.000309204	0.0517003	0.447304	0.500687
16003A	17007A	0.0274	Different	Different	Different	Different	3.80127e-05	0.00924911	0.166611	0.824102
16003A	17007B	0.0281	Different	Different	Different	Different	3.77528e-05	0.00919555	0.166021	0.824745
16003A	17008A	0.0130	Different	Different	Different	Different	4.77026e-05	0.0112009	0.187277	0.801475
16003A	17008B	0.0536	Different	Different	Different	Different	3.84919e-05	0.00933344	0.167918	0.822711
16003A	17008C	0.0744	Different	Different	Different	Different	5.73133e-05	0.0130169	0.206296	0.78063
16003A	17008D	0.0119	Different	Different	Different	Different	4.88594e-05	0.0114288	0.189587	0.798936
16003A	17009A	0.0973	Different	Different	Different	Different	0.000126731	0.0251173	0.304367	0.670389
16003A	17009E	0.0599	Different	Different	Different	Different	4.19161e-05	0.0100228	0.175578	0.814358
16003A	17010A	0.0000	Different	Different	Different	Different	6.70462e-05	0.0149006	0.222487	0.762545
16003A	17010B	0.0538	Different	Different	Different	Different	3.85775e-05	0.00935079	0.168114	0.822497
16003A	17010C	0.1043	Different	Different	Different	Different	0.000171438	0.0321573	0.349445	0.618227
16003A	17010E	0.0465	Different	Different	Different	Different	3.6319e-05	0.0088918	0.162844	0.828228
16003A	17011A	0.0175	Different	Different	Different	Different	4.36679e-05	0.0103979	0.178971	0.810587
16003A	17011D	0.0135	Different	Different	Different	Different	4.72002e-05	0.0111016	0.186264	0.802587
16003A	17011E	0.0244	Different	Different	Different	Different	3.93209e-05	0.00951758	0.16955	0.820893
16003A	17012A	0.0399	Different	Different	Different	Different	3.5686e-05	0.00876444	0.161301	0.829899
16003A	17012B	0.0465	Different	Different	Different	Different	3.6319e-05	0.0088918	0.162844	0.828228
16003A	17012C	0.0000	Different	Different	Different	Different	6.70462e-05	0.0149006	0.222487	0.762545
16003A	17012E	0.0253	Different	Different	Different	Different	3.88945e-05	0.00943027	0.168597	0.821934
16003A	17013C	0.0528	Different	Different	Different	Different	3.81635e-05	0.00926687	0.167163	0.823532
16003A	17014A	0.0401	Different	Different	Different	Different	3.56866e-05	0.00876446	0.161304	0.829896
16003A	17015D	0.0345	Different	Different	Different	Different	3.61104e-05	0.00885471	0.162259	0.828851
16003A	17016B	0.0075	Different	Different	Different	Different	5.42657e-05	0.0124819	0.200001	0.787463
16003A	17017A	0.0729	Different	Different	Different	Different	5.50836e-05	0.012593	0.202164	0.785188
16003A	17017B	0.0568	Different	Different	Different	Different	4.00373e-05	0.00964569	0.17142	0.818894
16003A	17019A	0.0782	Different	Different	Different	Different	6.38355e-05	0.0142403	0.21788	0.767816
16003A	17019D	0.0232	Different	Different	Different	Different	3.99367e-05	0.00964333	0.170916	0.819401
16003A	17019E	0.0186	Different	Different	Different	Different	4.28367e-05	0.0102308	0.177209	0.812517
16003A	17019F	0.0313	Different	Different	Different	Different	3.67707e-05	0.00899232	0.163777	0.827194
16003A	17020A	0.0790	Different	Different	Different	Different	6.53855e-05	0.0145276	0.22053	0.764877
16003A	17020B	0.0362	Different	Different	Different	Different	3.58849e-05	0.00880733	0.161741	0.829416
16003A	17020C	0.0436	Different	Different	Different	Different	3.58835e-05	0.00880343	0.161797	0.829364
16003A	17020D	0.0716	Different	Different	Different	Different	5.32925e-05	0.0122503	0.198775	0.788922
16003A	17020E	0.1149	Different	Different	Different	Different	0.00028077	0.0478755	0.430646	0.521198
16003A	17020F	0.0071	Different	Different	Different	Different	5.4825e-05	0.0125898	0.201045	0.786311
16003A	17021B	0.0522	Different	Different	Different	Different	3.79318e-05	0.00921984	0.166628	0.824114
16003A	17021C	0.0241	Different	Different	Different	Different	3.94698e-05	0.009548	0.169881	0.820532
16003A	17022A	0.0280	Different	Different	Different	Different	3.77889e-05	0.00920299	0.166103	0.824656
16003A	17022B	0.0810	Different	Different	Different	Different	6.9562e-05	0.0152957	0.227495	0.75714
16003A	17022C	0.0646	Different	Different	Different	Different	4.55829e-05	0.010751	0.183401	0.805802
16003A	17022D	0.0483	Different	Different	Different	Different	3.6717e-05	0.0089728	0.163789	0.827202
16003A	17022F	0.0434	Different	Different	Different	Different	3.58627e-05	0.00879923	0.161746	0.829419
16003A	17023C	0.0473	Different	Different	Different	Different	3.64836e-05	0.00892529	0.163236	0.827803
16003A	17024A	0.0542	Different	Different	Different	Different	3.8753e-05	0.00938632	0.168515	0.82206
16003A	17024B	0.0406	Different	Different	Different	Different	3.5693e-05	0.00876554	0.161323	0.829876
16003A	17024C	0.0944	Different	Different	Different	Different	0.000112611	0.0227917	0.287875	0.689221
16003A	17024D	0.0349	Different	Different	Different	Different	3.60496e-05	0.00884198	0.162119	0.829003
16003A	17024E	0.1171	Different	Different	Different	Different	0.000312214	0.0520999	0.448985	0.498603
16003A	17025A	0.0988	Different	Different	Different	Different	0.000134946	0.0264457	0.3134	0.660019
16003A	17026A	0.0000	Different	Different	Different	Different	6.70462e-05	0.0149006	0.222487	0.762545
16003A	17028D	0.1134	Different	Different	Different	Different	0.00026132	0.0452038	0.418371	0.536164
16003A	17030A	0.1770	Different	Different	Different	Different	0.00499028	0.364361	0.60575	0.0248986
16003A	17031A	0.1011	Different	Different	Different	Different	0.000148905	0.0286651	0.327918	0.643268
16003A	17032A	0.0000	Different	Different	Different	Different	6.70462e-05	0.0149006	0.222487	0.762545
16003A	17033B	0.0945	Different	Different	Different	Different	0.000113062	0.0228669	0.288422	0.688598
16003A	17034A	0.0484	Different	Different	Different	Different	3.6742e-05	0.0089779	0.163848	0.827137
16003A	17035E	0.1548	Different	Different	Different	Different	0.00190885	0.199772	0.680654	0.117666
16003A	17038C	0.1368	Different	Different	Different	Different	0.000819855	0.109678	0.609177	0.280325
16003A	17040E	0.0337	Different	Different	Different	Different	3.62463e-05	0.00888313	0.162571	0.828509
16003A	17041A	0.0815	Different	Different	Different	Different	7.06775e-05	0.0154994	0.229313	0.755117
16003A	17041B	0.0740	Different	Different	Different	Different	5.6701e-05	0.0129008	0.205171	0.781872
16003A	17042E	0.0376	Different	Different	Different	Different	3.57629e-05	0.00878145	0.161464	0.829718
16003A	17042F	0.0000	Different	Different	Different	Different	6.70462e-05	0.0149006	0.222487	0.762545
16003A	17042I	0.0000	Different	Different	Different	Different	6.70462e-05	0.0149006	0.222487	0.762545
16003A	17042K	0.0419	Different	Different	Different	Different	3.57435e-05	0.00877534	0.161452	0.829737
16003A	17042M	0.0751	Different	Different	Different	Different	5.84172e-05	0.0132257	0.208308	0.778408
16003A	17042O	0.0479	Different	Different	Different	Different	3.66199e-05	0.00895304	0.163559	0.827451
16003A	17042Q	0.0000	Different	Different	Different	Different	6.70462e-05	0.0149006	0.222487	0.762545
16003A	17042R	0.0335	Different	Different	Different	Different	3.62832e-05	0.00889085	0.162656	0.828416
16003A	17042S	0.1066	Different	Different	Different	Different	0.000190204	0.0349897	0.365841	0.598979
16003A	17042U	0.0000	Different	Different	Different	Different	6.70462e-05	0.0149006	0.222487	0.762545
16003A	17042V	0.0267	Different	Different	Different	Different	3.82894e-05	0.00930605	0.167237	0.823419
16003A	17042X	0.0371	Different	Different	Different	Different	3.57999e-05	0.00878934	0.161548	0.829627
16003A	17042Y	0.0657	Different	Different	Different	Different	4.66012e-05	0.0109514	0.185511	0.803491
16003A	17042Z	0.0215	Different	Different	Different	Different	4.09054e-05	0.00984042	0.173044	0.817075
16003A	17044A	0.0897	Different	Different	Different	Different	9.39163e-05	0.0196202	0.263821	0.716465
16003A	17044B	0.0524	Different	Different	Different	Different	3.80077e-05	0.00923524	0.166803	0.823924
16003A	17046A	0.2509	Different	Different	Different	Different	0.063205	0.882795	0.0539965	3.00833e-06
16003A	17046B	0.0000	Different	Different	Different	Different	6.70462e-05	0.0149006	0.222487	0.762545
16003A	17049A	0.0552	Different	Different	Different	Different	3.92171e-05	0.00948019	0.169571	0.820909
16003A	17050C	0.0000	Different	Different	Different	Different	6.70462e-05	0.0149006	0.222487	0.762545
16003A	17050D	0.1251	Different	Different	Different	Different	0.000461886	0.0708827	0.517245	0.411411
16003A	17054A	0.1206	Different	Different	Different	Different	0.000370267	0.0596242	0.478733	0.461273
16003A	17054B	0.0473	Different	Different	Different	Different	3.64836e-05	0.00892529	0.163236	0.827803
16003A	17063C	0.0000	Different	Different	Different	Different	6.70462e-05	0.0149006	0.222487	0.762545
16003A	17063D	0.0000	Different	Different	Different	Different	6.70462e-05	0.0149006	0.222487	0.762545
16003A	17080A	0.0309	Different	Different	Different	Different	3.68754e-05	0.00901407	0.164018	0.826931
16003A	17080B	0.0184	Different	Different	Different	Different	4.29836e-05	0.0102604	0.177522	0.812175
16003A	17087A	0.1099	Different	Different	Different	Different	0.000221512	0.0395797	0.390631	0.569568
16003C	16003D	0.1113	Same	Same	Same	Same	0.000236553	0.0417309	0.401562	0.55647
16003C	16004A	0.0403	Different	Different	Different	Different	3.56883e-05	0.00876471	0.161309	0.82989
16003C	16004E	0.0629	Different	Different	Different	Different	4.41335e-05	0.0104644	0.180352	0.809139
16003C	16004F	0.0356	Different	Different	Different	Different	3.59547e-05	0.00882204	0.161901	0.829241
16003C	16005A	0.0575	Different	Different	Different	Different	4.04272e-05	0.0097242	0.172292	0.817943
16003C	16005B	0.0586	Different	Different	Different	Different	4.10798e-05	0.0098553	0.17374	0.816363
16003C	16006A	0.2638	Same	Same	Same	Same	0.0906681	0.883056	0.0262756	3.46841e-07
16003C	16007A	0.1478	Same	Same	Same	Same	0.00138417	0.160163	0.666486	0.171968
16003C	16008A	0.0844	Same	Different	Different	Different	7.77656e-05	0.0167802	0.240487	0.742655
16003C	16008B	0.0543	Same	Different	Different	Different	3.87978e-05	0.00939539	0.168617	0.821949
16003C	16009A	0.2923	Different	Same	Same	Same	0.196363	0.799477	0.00415956	1.68464e-09
16003C	16009B	0.1460	Different	Same	Same	Same	0.0012724	0.150927	0.659844	0.187957
16003C	16010A	0.1004	Different	Same	Same	Same	0.000144472	0.0279652	0.323414	0.648476
16003C	16010B	0.1630	Different	Same	Same	Same	0.00274876	0.253714	0.673047	0.0704906
16003C	16010C	0.1777	Different	Same	Same	Same	0.00513715	0.370469	0.600886	0.0235081
16003C	16012A	0.0579	Different	Different	Different	Different	4.06588e-05	0.00977076	0.172808	0.817381
16003C	16013A	0.0493	Different	Different	Different	Different	3.69816e-05	0.00902667	0.164413	0.826524
16003C	16013B	0.0799	Different	Different	Different	Different	6.721e-05	0.0148642	0.223604	0.761464
16003C	16014A	0.1164	Different	Different	Different	Different	0.000301815	0.0507151	0.443112	0.505871
16003C	16014B	0.1051	Different	Different	Different	Different	0.000177704	0.0331103	0.355062	0.61165
16003C	16014C	0.0777	Different	Different	Different	Different	6.28997e-05	0.0140662	0.216261	0.76961
16003C	16014D	0.0966	Different	Different	Different	Different	0.000123119	0.0245275	0.300269	0.675081
16003C	16015B	0.0795	Different	Different	Different	Different	6.63883e-05	0.0147128	0.222226	0.762995
16003C	16015C	0.0655	Different	Different	Different	Different	4.64111e-05	0.010914	0.185119	0.80392
16003C	16015D	0.0671	Different	Different	Different	Different	4.79943e-05	0.0112244	0.188356	0.800371
16003C	16015E	0.0452	Different	Different	Different	Different	3.60928e-05	0.00884583	0.162302	0.828816
16003C	16015F	0.0597	Different	Different	Different	Different	4.17827e-05	0.00999614	0.175286	0.814676
16003C	16016B	0.0534	Different	Different	Different	Different	3.84077e-05	0.00931638	0.167724	0.822921
16003C	16016C	0.0481	Different	Different	Different	Different	3.66678e-05	0.00896279	0.163672	0.827328
16003C	16016E	0.0678	Different	Different	Different	Different	4.87337e-05	0.0113687	0.189848	0.798735
16003C	16016F	0.0714	Different	Different	Different	Different	5.3028e-05	0.0121996	0.198269	0.789479
16003C	16017A	0.0510	Different	Different	Different	Different	3.7505e-05	0.00913314	0.165637	0.825192
16003C	16017C	0.0470	Different	Different	Different	Different	3.64196e-05	0.00891226	0.163083	0.827968
16003C	16017D	0.0526	Different	Different	Different	Different	3.80849e-05	0.00925092	0.166981	0.82373
16003C	16017E	0.0875	Different	Different	Different	Different	8.66548e-05	0.0183559	0.253663	0.727895
16003C	16017F	0.0596	Different	Different	Different	Different	4.17167e-05	0.00998292	0.175141	0.814834
16003C	16017G	0.0834	Different	Different	Different	Different	7.5197e-05	0.0163187	0.236511	0.747095
16003C	16018B	0.0353	Different	Different	Different	Different	3.59936e-05	0.00883022	0.16199	0.829144
16003C	16018C	0.0696	Different	Different	Different	Different	5.07739e-05	0.011765	0.193899	0.794286
16003C	16019A	0.0333	Different	Different	Different	Different	3.63214e-05	0.00889882	0.162744	0.828321
16003C	16019C	0.0784	Different	Different	Different	Different	6.42168e-05	0.0143111	0.218535	0.76709
16003C	16019D	0.0494	Different	Different	Different	Different	3.70098e-05	0.00903241	0.164479	0.826452
16003C	16020A	0.0979	Same	Different	Different	Different	0.000129938	0.0256378	0.307939	0.666294
16003C	16020B	0.0543	Same	Different	Different	Different	3.87978e-05	0.00939539	0.168617	0.821949
16003C	16020C	0.0672	Same	Different	Different	Different	4.80982e-05	0.0112447	0.188567	0.800141
16003C	16021A	0.0454	Same	Different	Different	Different	3.61243e-05	0.00885222	0.162378	0.828734
16003C	16022C	0.0599	Same	Different	Different	Different	4.19161e-05	0.0100228	0.175578	0.814358
16003C	16022D	0.0495	Same	Different	Different	Different	3.70384e-05	0.00903822	0.164546	0.826379
16003C	16025A	0.0398	Different	Different	Different	Different	3.56862e-05	0.00876453	0.1613	0.829899
16003C	16025B	0.0552	Different	Different	Different	Different	3.92171e-05	0.00948019	0.169571	0.820909
16003C	16026A	0.0446	Different	Different	Different	Different	3.60055e-05	0.0088281	0.162092	0.829044
16003C	16026D	0.0342	Different	Different	Different	Different	3.61591e-05	0.0088649	0.162371	0.828728
16003C	16026E	0.0561	Different	Different	Different	Different	3.96664e-05	0.00957093	0.170587	0.819802
16003C	16027A	0.0675	Different	Different	Different	Different	4.84132e-05	0.0113062	0.189203	0.799442
16003C	16027B	0.0542	Different	Different	Different	Different	3.8753e-05	0.00938632	0.168515	0.82206
16003C	16027C	0.0789	Different	Different	Different	Different	6.51881e-05	0.0144911	0.220195	0.765249
16003C	16027D	0.0768	Different	Different	Different	Different	6.1277e-05	0.0137632	0.213421	0.772754
16003C	16027E	0.0636	Different	Different	Different	Different	4.47126e-05	0.0105791	0.181577	0.807799
16003C	16028B	0.0181	Different	Different	Different	Different	4.32075e-05	0.0103054	0.177997	0.811654
16003C	16029A	0.0289	Different	Different	Different	Different	3.7476e-05	0.0091384	0.165391	0.825433
16003C	16030A	0.0636	Different	Different	Different	Different	4.47126e-05	0.0105791	0.181577	0.807799
16003C	16030B	0.0330	Different	Different	Different	Different	3.6381e-05	0.00891124	0.162881	0.828171
16003C	16030C	0.0749	Different	Different	Different	Different	5.80975e-05	0.0131653	0.207728	0.779049
16003C	16030D	0.0689	Different	Different	Different	Different	4.9956e-05	0.0116064	0.192286	0.796058
16003C	16030E	0.0379	Different	Different	Different	Different	3.57442e-05	0.00877744	0.161422	0.829764
16003C	16031A	0.0732	Different	Different	Different	Different	5.55152e-05	0.0126753	0.202971	0.784298
16003C	16031B	0.0459	Different	Different	Different	Different	3.62083e-05	0.00886928	0.162579	0.828515
16003C	16031C	0.0543	Different	Different	Different	Different	3.87978e-05	0.00939539	0.168617	0.821949
16003C	16031D	0.0692	Different	Different	Different	Different	5.03026e-05	0.0116737	0.192971	0.795305
16003C	16031E	0.0476	Different	Different	Different	Different	3.65503e-05	0.00893888	0.163394	0.82763
16003C	16032A	0.0328	Different	Different	Different	Different	3.64222e-05	0.00891984	0.162976	0.828067
16003C	16033A	0.0518	Different	Different	Different	Different	3.77842e-05	0.00918986	0.166286	0.824486
16003C	16033B	0.0536	Different	Different	Different	Different	3.84919e-05	0.00933344	0.167918	0.822711
16003C	16033C	0.0386	Different	Different	Different	Different	3.57107e-05	0.00877017	0.161349	0.829845
16003C	16034A	0.0430	Same	Different	Different	Different	3.58245e-05	0.00879153	0.161653	0.82952
16003C	16034B	0.0594	Same	Different	Different	Different	4.15859e-05	0.00995674	0.174855	0.815147
16003C	16034C	0.0742	Same	Different	Different	Different	5.70055e-05	0.0129586	0.205731	0.781253
16003C	16035A	0.0642	Same	Different	Different	Different	4.52285e-05	0.010681	0.182661	0.806613
16003C	16035B	0.1140	Same	Different	Different	Different	0.000268916	0.0462529	0.423256	0.530222
16003C	16035C	0.0522	Same	Different	Different	Different	3.79318e-05	0.00921984	0.166628	0.824114
16003C	16035D	0.0298	Same	Different	Different	Different	3.71897e-05	0.0090792	0.164738	0.826146
16003C	16036A	0.0510	Different	Different	Different	Different	3.7505e-05	0.00913314	0.165637	0.825192
16003C	16036B	0.0693	Different	Different	Different	Different	5.04195e-05	0.0116963	0.193202	0.795052
16003C	16036C	0.0370	Different	Different	Different	Different	3.58082e-05	0.00879109	0.161566	0.829607
16003C	16037A	0.0370	Different	Different	Different	Different	3.58082e-05	0.00879109	0.161566	0.829607
16003C	16037B	0.0496	Different	Different	Different	Different	3.70672e-05	0.00904409	0.164614	0.826305
16003C	16037C	0.0245	Different	Different	Different	Different	3.92721e-05	0.00950758	0.169441	0.821012
16003C	16037D	0.0460	Different	Different	Different	Different	3.6226e-05	0.00887288	0.162622	0.828469
16003C	16038A	0.0319	Different	Different	Different	Different	3.66229e-05	0.00896162	0.163438	0.827564
16003C	16039A	0.0533	Different	Different	Different	Different	3.83661e-05	0.00930795	0.167629	0.823025
16003C	16039B	0.0310	Different	Different	Different	Different	3.68488e-05	0.00900853	0.163957	0.826998
16003C	16039C	0.0524	Different	Different	Different	Different	3.80077e-05	0.00923524	0.166803	0.823924
16003C	16039D	0.0462	Different	Different	Different	Different	3.62623e-05	0.00888026	0.162708	0.828375
16003C	16039E	0.0680	Different	Different	Different	Different	4.89504e-05	0.0114109	0.190283	0.798258
16003C	17001A	0.0092	Different	Different	Different	Different	5.20201e-05	0.0120469	0.195749	0.792152
16003C	17002B	0.0329	Different	Different	Different	Different	3.64014e-05	0.00891551	0.162928	0.82812
16003C	17002C	0.0486	Different	Different	Different	Different	3.67931e-05	0.00898829	0.163968	0.827007
16003C	17003A	0.0586	Different	Different	Different	Different	4.10798e-05	0.0098553	0.17374	0.816363
16003C	17004A	0.0322	Different	Different	Different	Different	3.65532e-05	0.00894712	0.163278	0.827739
16003C	17005A	0.0172	Different	Different	Different	Different	4.39046e-05	0.0104453	0.179469	0.810041
16003C	17005B	0.0527	Different	Different	Different	Different	3.81241e-05	0.00925886	0.167072	0.823631
16003C	17005C	0.0083	Different	Different	Different	Different	5.31829e-05	0.0122726	0.197963	0.789711
16003C	17005D	0.0161	Different	Different	Different	Different	4.48102e-05	0.0106265	0.181363	0.807966
16003C	17005E	0.0231	Different	Different	Different	Different	3.99905e-05	0.00965431	0.171035	0.819271
16003C	17007A	0.0405	Different	Different	Different	Different	3.56911e-05	0.0087652	0.161318	0.829882
16003C	17007B	0.0215	Different	Different	Different	Different	4.09054e-05	0.00984042	0.173044	0.817075
16003C	17008A	0.0186	Different	Different	Different	Different	4.28367e-05	0.0102308	0.177209	0.812517
16003C	17008B	0.0236	Different	Different	Different	Different	3.97254e-05	0.00960021	0.170448	0.819912
16003C	17008C	0.0179	Different	Different	Different	Different	4.33591e-05	0.0103359	0.178318	0.811302
16003C	17008D	0.0302	Different	Different	Different	Different	3.7071e-05	0.00905461	0.164466	0.826442
16003C	17009A	0.0582	Different	Different	Different	Different	4.08368e-05	0.00980652	0.173203	0.81695
16003C	17009E	0.0217	Different	Different	Different	Different	4.07854e-05	0.00981605	0.172782	0.817361
16003C	17010A	0.0202	Different	Different	Different	Different	4.17261e-05	0.0100067	0.174826	0.815125
16003C	17010B	0.0177	Different	Different	Different	Different	4.35126e-05	0.0103667	0.178643	0.810947
16003C	17010C	0.0732	Different	Different	Different	Different	5.55152e-05	0.0126753	0.202971	0.784298
16003C	17010E	0.0232	Different	Different	Different	Different	3.99367e-05	0.00964333	0.170916	0.819401
16003C	17011A	0.0411	Different	Different	Different	Different	3.57066e-05	0.00876811	0.161359	0.829837
16003C	17011D	0.0234	Different	Different	Different	Different	3.98303e-05	0.00962162	0.170681	0.819658
16003C	17011E	0.0206	Different	Different	Different	Different	4.14659e-05	0.00995408	0.174263	0.815741
16003C	17012A	0.0194	Different	Different	Different	Different	4.22671e-05	0.010116	0.175991	0.81385
16003C	17012B	0.0143	Different	Different	Different	Different	4.64259e-05	0.0109481	0.184691	0.804314
16003C	17012C	0.0126	Different	Different	Different	Different	4.81149e-05	0.0112822	0.188104	0.800566
16003C	17012E	0.0267	Different	Different	Different	Different	3.82894e-05	0.00930605	0.167237	0.823419
16003C	17013C	0.0407	Different	Different	Different	Different	3.56951e-05	0.00876593	0.161329	0.82987
16003C	17014A	0.0312	Different	Different	Different	Different	3.67964e-05	0.00899766	0.163836	0.827129
16003C	17015D	0.0042	Different	Different	Different	Different	5.92628e-05	0.0134387	0.20912	0.777382
16003C	17016B	0.0120	Different	Different	Different	Different	4.87512e-05	0.0114076	0.189372	0.799172
16003C	17017A	0.0227	Different	Different	Different	Different	4.02097e-05	0.00969896	0.171518	0.818742
16003C	17017B	0.0237	Different	Different	Different	Different	3.96735e-05	0.00958962	0.170333	0.820037
16003C	17019A	0.0494	Different	Different	Different	Different	3.70098e-05	0.00903241	0.164479	0.826452
16003C	17019D	0.0716	Different	Different	Different	Different	5.32925e-05	0.0122503	0.198775	0.788922
16003C	17019E	0.0064	Different	Different	Different	Different	5.58335e-05	0.0127837	0.202911	0.784249
16003C	17019F	0.0296	Different	Different	Different	Different	3.7251e-05	0.00909189	0.164878	0.825993
16003C	17020A	0.0232	Different	Different	Different	Different	3.99367e-05	0.00964333	0.170916	0.819401
16003C	17020B	0.0073	Different	Different	Different	Different	5.45438e-05	0.0125356	0.200521	0.786889
16003C	17020C	0.0447	Different	Different	Different	Different	3.60193e-05	0.00883091	0.162125	0.829008
16003C	17020D	0.0340	Different	Different	Different	Different	3.61931e-05	0.00887201	0.162449	0.828643
16003C	17020E	0.0187	Different	Different	Different	Different	4.27639e-05	0.0102162	0.177054	0.812687
16003C	17020F	0.0160	Different	Different	Different	Different	4.48955e-05	0.0106435	0.18154	0.807771
16003C	17021B	0.0382	Different	Different	Different	Different	3.57281e-05	0.00877396	0.161387	0.829804
16003C	17021C	0.0377	Different	Different	Different	Different	3.57564e-05	0.00878005	0.16145	0.829735
16003C	17022A	0.0084	Different	Different	Different	Different	5.30509e-05	0.012247	0.197713	0.789987
16003C	17022B	0.0321	Different	Different	Different	Different	3.65761e-05	0.00895189	0.16333	0.827681
16003C	17022C	0.0384	Different	Different	Different	Different	3.57188e-05	0.00877195	0.161366	0.829826
16003C	17022D	0.0500	Different	Different	Different	Different	3.71858e-05	0.00906822	0.164892	0.826003
16003C	17022F	0.0243	Different	Different	Different	Different	3.93702e-05	0.00952764	0.169659	0.820774
16003C	17023C	0.0559	Different	Different	Different	Different	3.95639e-05	0.00955025	0.170356	0.820054
16003C	17024A	0.0346	Different	Different	Different	Different	3.60947e-05	0.00885143	0.162223	0.82889
16003C	17024B	0.0064	Different	Different	Different	Different	5.58335e-05	0.0127837	0.202911	0.784249
16003C	17024C	0.0182	Different	Different	Different	Different	4.31324e-05	0.0102903	0.177838	0.811829
16003C	17024D	0.0243	Different	Different	Different	Different	3.93702e-05	0.00952764	0.169659	0.820774
16003C	17024E	0.0448	Different	Different	Different	Different	3.60334e-05	0.00883377	0.162159	0.828971
16003C	17025A	0.0273	Different	Different	Different	Different	3.80512e-05	0.00925704	0.166698	0.824007
16003C	17026A	0.0365	Different	Different	Different	Different	3.58539e-05	0.00880079	0.161671	0.829493
16003C	17028D	0.0277	Different	Different	Different	Different	3.78993e-05	0.00922575	0.166354	0.824382
16003C	17030A	0.0406	Different	Different	Different	Different	3.5693e-05	0.00876554	0.161323	0.829876
16003C	17031A	0.0305	Different	Different	Different	Different	3.69852e-05	0.00903684	0.16427	0.826657
16003C	17032A	0.0172	Different	Different	Different	Different	4.39046e-05	0.0104453	0.179469	0.810041
16003C	17033B	0.0085	Different	Different	Different	Different	5.29196e-05	0.0122215	0.197464	0.790262
16003C	17034A	0.0253	Different	Different	Different	Different	3.88945e-05	0.00943027	0.168597	0.821934
16003C	17035E	0.0000	Different	Different	Different	Different	6.70462e-05	0.0149006	0.222487	0.762545
16003C	17038C	0.0000	Different	Different	Different	Different	6.70462e-05	0.0149006	0.222487	0.762545
16003C	17040E	0.0000	Different	Different	Different	Different	6.70462e-05	0.0149006	0.222487	0.762545
16003C	17041A	0.0072	Different	Different	Different	Different	5.4684e-05	0.0125626	0.200782	0.786601
16003C	17041B	0.0054	Different	Different	Different	Different	5.7342e-05	0.0130727	0.205668	0.781201
16003C	17042E	0.0080	Different	Different	Different	Different	5.35834e-05	0.0123501	0.19872	0.788877
16003C	17042F	0.0221	Different	Different	Different	Different	4.05503e-05	0.00976827	0.172267	0.817924
16003C	17042I	0.0000	Different	Different	Different	Different	6.70462e-05	0.0149006	0.222487	0.762545
16003C	17042K	0.0596	Different	Different	Different	Different	4.17167e-05	0.00998292	0.175141	0.814834
16003C	17042M	0.0233	Different	Different	Different	Different	3.98833e-05	0.00963244	0.170798	0.81953
16003C	17042O	0.0412	Different	Different	Different	Different	3.57102e-05	0.00876881	0.161368	0.829827
16003C	17042Q	0.0149	Different	Different	Different	Different	4.58682e-05	0.0108374	0.18355	0.805567
16003C	17042R	0.0000	Different	Different	Different	Different	6.70462e-05	0.0149006	0.222487	0.762545
16003C	17042S	0.0280	Different	Different	Different	Different	3.77889e-05	0.00920299	0.166103	0.824656
16003C	17042U	0.0110	Different	Different	Different	Different	4.98607e-05	0.0116254	0.191562	0.796763
16003C	17042V	0.0121	Different	Different	Different	Different	4.86437e-05	0.0113864	0.189158	0.799407
16003C	17042X	0.0122	Different	Different	Different	Different	4.85367e-05	0.0113653	0.188945	0.799641
16003C	17042Y	0.0312	Different	Different	Different	Different	3.67964e-05	0.00899766	0.163836	0.827129
16003C	17042Z	0.0214	Different	Different	Different	Different	4.0966e-05	0.00985273	0.173176	0.81693
16003C	17044A	0.0000	Different	Different	Different	Different	6.70462e-05	0.0149006	0.222487	0.762545
16003C	17044B	0.0416	Different	Different	Different	Different	3.57275e-05	0.00877218	0.161412	0.82978
16003C	17046A	0.1428	Different	Different	Different	Different	0.00109384	0.135457	0.645218	0.218231
16003C	17046B	0.0330	Different	Different	Different	Different	3.6381e-05	0.00891124	0.162881	0.828171
16003C	17049A	0.0270	Different	Different	Different	Different	3.81688e-05	0.00928123	0.166964	0.823717
16003C	17050C	0.0416	Different	Different	Different	Different	3.57275e-05	0.00877218	0.161412	0.82978
16003C	17050D	0.0097	Different	Different	Different	Different	5.13986e-05	0.0119259	0.194554	0.793469
16003C	17054A	0.0455	Different	Different	Different	Different	3.61405e-05	0.00885551	0.162417	0.828691
16003C	17054B	0.0243	Different	Different	Different	Different	3.93702e-05	0.00952764	0.169659	0.820774
16003C	17063C	0.0473	Different	Different	Different	Different	3.64836e-05	0.00892529	0.163236	0.827803
16003C	17063D	0.1051	Different	Different	Different	Different	0.000177704	0.0331103	0.355062	0.61165
16003C	17080A	0.0136	Different	Different	Different	Different	4.71015e-05	0.011082	0.186064	0.802807
16003C	17080B	0.0314	Different	Different	Different	Different	3.67452e-05	0.00898704	0.163719	0.827257
16003C	17087A	0.0430	Different	Different	Different	Different	3.58245e-05	0.00879153	0.161653	0.82952
16003D	16004A	0.0631	Different	Different	Different	Different	4.42965e-05	0.0104967	0.180698	0.808761
16003D	16004E	0.1184	Different	Different	Different	Different	0.000332562	0.0547757	0.459971	0.484921
16003D	16004F	0.0814	Different	Different	Different	Different	7.0452e-05	0.0154583	0.228947	0.755524
16003D	16005A	0.0842	Different	Different	Different	Different	7.72409e-05	0.0166862	0.239681	0.743556
16003D	16005B	0.0938	Different	Different	Different	Different	0.000109954	0.0223477	0.284621	0.692921
16003D	16006A	0.1977	Same	Same	Same	Same	0.0113541	0.5598	0.4252	0.00364622
16003D	16007A	0.2360	Same	Same	Same	Same	0.0410232	0.846158	0.112789	2.98137e-05
16003D	16008A	0.1583	Same	Different	Different	Different	0.00223368	0.221797	0.680572	0.0953973
16003D	16008B	0.1103	Same	Different	Different	Different	0.000225695	0.0401814	0.39373	0.565863
16003D	16009A	0.1714	Different	Same	Same	Same	0.00394595	0.317386	0.639963	0.0387043
16003D	16009B	0.1296	Different	Same	Same	Same	0.00057649	0.0840946	0.554811	0.360518
16003D	16010A	0.1810	Different	Same	Same	Same	0.00588371	0.399914	0.576398	0.0178043
16003D	16010B	0.1516	Different	Same	Same	Same	0.00164999	0.180933	0.676528	0.140889
16003D	16010C	0.1864	Different	Same	Same	Same	0.00731813	0.450119	0.531543	0.0110199
16003D	16012A	0.0895	Different	Different	Different	Different	9.32203e-05	0.0194999	0.262869	0.717537
16003D	16013A	0.1118	Different	Different	Different	Different	0.000242202	0.0425304	0.405521	0.551706
16003D	16013B	0.0694	Different	Different	Different	Different	5.05369e-05	0.0117191	0.193433	0.794798
16003D	16014A	0.1100	Different	Different	Different	Different	0.000222549	0.0397292	0.391404	0.568644
16003D	16014B	0.1074	Different	Different	Different	Different	0.000197294	0.0360433	0.371718	0.592041
16003D	16014C	0.1080	Different	Different	Different	Different	0.000202814	0.0368577	0.376183	0.586757
16003D	16014D	0.1189	Different	Different	Different	Different	0.00034076	0.0558417	0.464219	0.479598
16003D	16015B	0.1032	Different	Different	Different	Different	0.00016325	0.0309006	0.341873	0.627063
16003D	16015C	0.0957	Different	Different	Different	Different	0.000118669	0.0237963	0.29511	0.680975
16003D	16015D	0.1383	Different	Different	Different	Different	0.000881604	0.115734	0.619129	0.264256
16003D	16015E	0.0970	Different	Different	Different	Different	0.000125166	0.0248622	0.302601	0.672411
16003D	16015F	0.0967	Different	Different	Different	Different	0.000123626	0.0246106	0.30085	0.674416
16003D	16016B	0.0718	Different	Different	Different	Different	5.35598e-05	0.0123016	0.199285	0.78836
16003D	16016C	0.0869	Different	Different	Different	Different	8.48179e-05	0.0180329	0.25101	0.730872
16003D	16016E	0.0919	Different	Different	Different	Different	0.000102083	0.0210197	0.274675	0.704203
16003D	16016F	0.0893	Different	Different	Different	Different	9.25318e-05	0.0193807	0.261923	0.718604
16003D	16017A	0.0702	Different	Different	Different	Different	5.15006e-05	0.0119054	0.195319	0.792724
16003D	16017C	0.0983	Different	Different	Different	Different	0.000132134	0.0259928	0.310351	0.663524
16003D	16017D	0.0780	Different	Different	Different	Different	6.34582e-05	0.0141702	0.217229	0.768538
16003D	16017E	0.1309	Different	Different	Different	Different	0.00061454	0.0882982	0.565277	0.345811
16003D	16017F	0.0923	Different	Different	Different	Different	0.000103674	0.0212898	0.276724	0.701882
16003D	16017G	0.0908	Different	Different	Different	Different	9.78797e-05	0.0203022	0.26916	0.71044
16003D	16018B	0.0573	Different	Different	Different	Different	4.03138e-05	0.00970138	0.172039	0.818219
16003D	16018C	0.0847	Different	Different	Different	Different	7.85632e-05	0.0169229	0.241705	0.741293
16003D	16019A	0.0654	Different	Different	Different	Different	4.6317e-05	0.0108955	0.184925	0.804133
16003D	16019C	0.0847	Different	Different	Different	Different	7.85632e-05	0.0169229	0.241705	0.741293
16003D	16019D	0.1046	Different	Different	Different	Different	0.000173756	0.0325108	0.35154	0.615775
16003D	16020A	0.0723	Same	Different	Different	Different	5.42412e-05	0.0124321	0.200578	0.786936
16003D	16020B	0.1074	Same	Different	Different	Different	0.000197294	0.0360433	0.371718	0.592041
16003D	16020C	0.0852	Same	Different	Different	Different	7.99211e-05	0.0171653	0.243763	0.738992
16003D	16021A	0.1035	Same	Different	Different	Different	0.000165436	0.0312373	0.34392	0.624677
16003D	16022C	0.1303	Same	Different	Different	Different	0.000596683	0.0863359	0.560474	0.352593
16003D	16022D	0.1144	Same	Different	Different	Different	0.000274115	0.0469667	0.426531	0.526228
16003D	16025A	0.1018	Different	Different	Different	Different	0.000153507	0.0293872	0.332496	0.637963
16003D	16025B	0.0860	Different	Different	Different	Different	8.21703e-05	0.017565	0.247124	0.735229
16003D	16026A	0.0457	Different	Different	Different	Different	3.61738e-05	0.00886227	0.162497	0.828605
16003D	16026D	0.1075	Different	Different	Different	Different	0.000198202	0.0361776	0.372459	0.591165
16003D	16026E	0.0678	Different	Different	Different	Different	4.87337e-05	0.0113687	0.189848	0.798735
16003D	16027A	0.0592	Different	Different	Different	Different	4.14569e-05	0.00993089	0.174571	0.815456
16003D	16027B	0.0638	Different	Different	Different	Different	4.48825e-05	0.0106127	0.181935	0.807408
16003D	16027C	0.0788	Different	Different	Different	Different	6.49918e-05	0.0144547	0.219861	0.76562
16003D	16027D	0.0712	Different	Different	Different	Different	5.27664e-05	0.0121493	0.197767	0.790031
16003D	16027E	0.0779	Different	Different	Different	Different	6.3271e-05	0.0141353	0.216905	0.768896
16003D	16028B	0.0727	Different	Different	Different	Different	5.47997e-05	0.0125389	0.201631	0.785775
16003D	16029A	0.0589	Different	Different	Different	Different	4.12664e-05	0.00989273	0.174152	0.815914
16003D	16030A	0.1051	Different	Different	Different	Different	0.000177704	0.0331103	0.355062	0.61165
16003D	16030B	0.0751	Different	Different	Different	Different	5.84172e-05	0.0132257	0.208308	0.778408
16003D	16030C	0.0943	Different	Different	Different	Different	0.000112162	0.0227169	0.287329	0.689842
16003D	16030D	0.1236	Different	Different	Different	Different	0.000429011	0.0669216	0.504442	0.428207
16003D	16030E	0.0817	Different	Different	Different	Different	7.1132e-05	0.0155822	0.230049	0.754297
16003D	16031A	0.0722	Different	Different	Different	Different	5.41034e-05	0.0124057	0.200317	0.787223
16003D	16031B	0.0959	Different	Different	Different	Different	0.00011964	0.0239563	0.296245	0.679679
16003D	16031C	0.1370	Different	Different	Different	Different	0.000827847	0.110471	0.610537	0.278165
16003D	16031D	0.0921	Different	Different	Different	Different	0.000102875	0.0211541	0.275697	0.703046
16003D	16031E	0.0730	Different	Different	Different	Different	5.52267e-05	0.0126203	0.202432	0.784893
16003D	16032A	0.0655	Different	Different	Different	Different	4.64111e-05	0.010914	0.185119	0.80392
16003D	16033A	0.1047	Different	Different	Different	Different	0.000174537	0.0326296	0.352242	0.614954
16003D	16033B	0.0521	Different	Different	Different	Different	3.78944e-05	0.00921225	0.166541	0.824209
16003D	16033C	0.0625	Different	Different	Different	Different	4.38135e-05	0.0104009	0.179671	0.809884
16003D	16034A	0.0851	Same	Different	Different	Different	7.96466e-05	0.0171164	0.243348	0.739456
16003D	16034B	0.0738	Same	Different	Different	Different	5.63997e-05	0.0128436	0.204614	0.782486
16003D	16034C	0.0855	Same	Different	Different	Different	8.07534e-05	0.0173135	0.245013	0.737593
16003D	16035A	0.1734	Same	Different	Different	Different	0.00429353	0.333765	0.628753	0.0331884
16003D	16035B	0.1155	Same	Different	Different	Different	0.00028899	0.0489908	0.435611	0.515109
16003D	16035C	0.0889	Same	Different	Different	Different	9.11766e-05	0.0191455	0.260048	0.720715
16003D	16035D	0.1146	Same	Different	Different	Different	0.000276756	0.047328	0.428175	0.524221
16003D	16036A	0.1006	Different	Different	Different	Different	0.000145721	0.0281629	0.324694	0.646998
16003D	16036B	0.1641	Different	Different	Different	Different	0.00288394	0.261571	0.670098	0.0654469
16003D	16036C	0.1079	Different	Different	Different	Different	0.000201882	0.0367205	0.375435	0.587642
16003D	16037A	0.0807	Different	Different	Different	Different	6.89069e-05	0.0151758	0.226419	0.758336
16003D	16037B	0.0785	Different	Different	Different	Different	6.4409e-05	0.0143467	0.218865	0.766724
16003D	16037C	0.0879	Different	Different	Different	Different	8.79125e-05	0.0185763	0.255459	0.725877
16003D	16037D	0.0970	Different	Different	Different	Different	0.000125166	0.0248622	0.302601	0.672411
16003D	16038A	0.0923	Different	Different	Different	Different	0.000103674	0.0212898	0.276724	0.701882
16003D	16039A	0.0854	Different	Different	Different	Different	8.04745e-05	0.0172638	0.244595	0.738061
16003D	16039B	0.0664	Different	Different	Different	Different	4.72838e-05	0.0110853	0.186911	0.801956
16003D	16039C	0.1305	Different	Different	Different	Different	0.000602579	0.0869858	0.562081	0.350331
16003D	16039D	0.0856	Different	Different	Different	Different	8.10337e-05	0.0173633	0.245433	0.737123
16003D	16039E	0.0581	Different	Different	Different	Different	4.07771e-05	0.00979452	0.17307	0.817095
16003D	17001A	0.0208	Different	Different	Different	Different	4.13384e-05	0.00992825	0.173987	0.816044
16003D	17002B	0.0487	Different	Different	Different	Different	3.68191e-05	0.00899358	0.16403	0.82694
16003D	17002C	0.0897	Different	Different	Different	Different	9.39163e-05	0.0196202	0.263821	0.716465
16003D	17003A	0.0339	Different	Different	Different	Different	3.62105e-05	0.00887565	0.162489	0.828599
16003D	17004A	0.0535	Different	Different	Different	Different	3.84496e-05	0.00932487	0.167821	0.822816
16003D	17005A	0.0237	Different	Different	Different	Different	3.96735e-05	0.00958962	0.170333	0.820037
16003D	17005B	0.0666	Different	Different	Different	Different	4.74839e-05	0.0111245	0.187319	0.801509
16003D	17005C	0.0240	Different	Different	Different	Different	3.95201e-05	0.00955829	0.169993	0.820409
16003D	17005D	0.0473	Different	Different	Different	Different	3.64836e-05	0.00892529	0.163236	0.827803
16003D	17005E	0.0656	Different	Different	Different	Different	4.65059e-05	0.0109327	0.185315	0.803706
16003D	17007A	0.0629	Different	Different	Different	Different	4.41335e-05	0.0104644	0.180352	0.809139
16003D	17007B	0.0332	Different	Different	Different	Different	3.6341e-05	0.0089029	0.162789	0.828271
16003D	17008A	0.0485	Different	Different	Different	Different	3.67674e-05	0.00898306	0.163908	0.827072
16003D	17008B	0.0301	Different	Different	Different	Different	3.71002e-05	0.00906066	0.164533	0.826369
16003D	17008C	0.0662	Different	Different	Different	Different	4.70859e-05	0.0110465	0.186506	0.8024
16003D	17008D	0.0485	Different	Different	Different	Different	3.67674e-05	0.00898306	0.163908	0.827072
16003D	17009A	0.0579	Different	Different	Different	Different	4.06588e-05	0.00977076	0.172808	0.817381
16003D	17009E	0.0730	Different	Different	Different	Different	5.52267e-05	0.0126203	0.202432	0.784893
16003D	17010A	0.0191	Different	Different	Different	Different	4.24773e-05	0.0101584	0.176442	0.813357
16003D	17010B	0.0843	Different	Different	Different	Different	7.75025e-05	0.0167331	0.240083	0.743106
16003D	17010C	0.0499	Different	Different	Different	Different	3.71557e-05	0.00906209	0.164821	0.82608
16003D	17010E	0.0766	Different	Different	Different	Different	6.09269e-05	0.0136977	0.212803	0.773439
16003D	17011A	0.0281	Different	Different	Different	Different	3.77528e-05	0.00919555	0.166021	0.824745
16003D	17011D	0.0220	Different	Different	Different	Different	4.06085e-05	0.0097801	0.172395	0.817785
16003D	17011E	0.0670	Different	Different	Different	Different	4.78911e-05	0.0112042	0.188147	0.800601
16003D	17012A	0.0335	Different	Different	Different	Different	3.62832e-05	0.00889085	0.162656	0.828416
16003D	17012B	0.0377	Different	Different	Different	Different	3.57564e-05	0.00878005	0.16145	0.829735
16003D	17012C	0.0752	Different	Different	Different	Different	5.85783e-05	0.0132561	0.2086	0.778085
16003D	17012E	0.0325	Different	Different	Different	Different	3.64863e-05	0.0089332	0.163124	0.827906
16003D	17013C	0.0741	Different	Different	Different	Different	5.68528e-05	0.0129296	0.20545	0.781563
16003D	17014A	0.0809	Different	Different	Different	Different	6.93425e-05	0.0152556	0.227135	0.75754
16003D	17015D	0.0693	Different	Different	Different	Different	5.04195e-05	0.0116963	0.193202	0.795052
16003D	17016B	0.0243	Different	Different	Different	Different	3.93702e-05	0.00952764	0.169659	0.820774
16003D	17017A	0.0398	Different	Different	Different	Different	3.56862e-05	0.00876453	0.1613	0.829899
16003D	17017B	0.0593	Different	Different	Different	Different	4.15212e-05	0.00994378	0.174713	0.815302
16003D	17019A	0.0394	Different	Different	Different	Different	3.56897e-05	0.00876545	0.161306	0.829893
16003D	17019D	0.0773	Different	Different	Different	Different	6.21689e-05	0.0139299	0.214987	0.771021
16003D	17019E	0.0458	Different	Different	Different	Different	3.61909e-05	0.00886575	0.162538	0.82856
16003D	17019F	0.0324	Different	Different	Different	Different	3.65083e-05	0.00893778	0.163174	0.827851
16003D	17020A	0.0581	Different	Different	Different	Different	4.07771e-05	0.00979452	0.17307	0.817095
16003D	17020B	0.0402	Different	Different	Different	Different	3.56873e-05	0.00876455	0.161306	0.829894
16003D	17020C	0.0759	Different	Different	Different	Different	5.97306e-05	0.0134731	0.210674	0.775793
16003D	17020D	0.0391	Different	Different	Different	Different	3.56954e-05	0.00876677	0.161317	0.829881
16003D	17020E	0.0423	Different	Different	Different	Different	3.57689e-05	0.00878039	0.161516	0.829668
16003D	17020F	0.0642	Different	Different	Different	Different	4.52285e-05	0.010681	0.182661	0.806613
16003D	17021B	0.0459	Different	Different	Different	Different	3.62083e-05	0.00886928	0.162579	0.828515
16003D	17021C	0.0651	Different	Different	Different	Different	4.60376e-05	0.0108406	0.184347	0.804767
16003D	17022A	0.0209	Different	Different	Different	Different	4.12753e-05	0.00991546	0.17385	0.816194
16003D	17022B	0.0461	Different	Different	Different	Different	3.6244e-05	0.00887654	0.162665	0.828423
16003D	17022C	0.0449	Different	Different	Different	Different	3.60478e-05	0.00883669	0.162194	0.828933
16003D	17022D	0.0306	Different	Different	Different	Different	3.69573e-05	0.00903105	0.164206	0.826726
16003D	17022F	0.0514	Different	Different	Different	Different	3.76419e-05	0.00916096	0.165956	0.824846
16003D	17023C	0.0352	Different	Different	Different	Different	3.60072e-05	0.00883307	0.162021	0.82911
16003D	17024A	0.0289	Different	Different	Different	Different	3.7476e-05	0.0091384	0.165391	0.825433
16003D	17024B	0.0230	Different	Different	Different	Different	4.00447e-05	0.00966535	0.171155	0.81914
16003D	17024C	0.0517	Different	Different	Different	Different	3.77481e-05	0.00918254	0.166202	0.824577
16003D	17024D	0.0477	Different	Different	Different	Different	3.65732e-05	0.00894354	0.163448	0.827571
16003D	17024E	0.0624	Different	Different	Different	Different	4.37347e-05	0.0103852	0.179503	0.810068
16003D	17025A	0.0622	Different	Different	Different	Different	4.35785e-05	0.0103542	0.17917	0.810432
16003D	17026A	0.0244	Different	Different	Different	Different	3.93209e-05	0.00951758	0.16955	0.820893
16003D	17028D	0.1697	Different	Different	Different	Different	0.00367091	0.303825	0.648542	0.0439618
16003D	17030A	0.0817	Different	Different	Different	Different	7.1132e-05	0.0155822	0.230049	0.754297
16003D	17031A	0.0477	Different	Different	Different	Different	3.65732e-05	0.00894354	0.163448	0.827571
16003D	17032A	0.1129	Different	Different	Different	Different	0.000255171	0.0443492	0.414327	0.541069
16003D	17033B	0.1087	Different	Different	Different	Different	0.000209483	0.0378349	0.381452	0.580504
16003D	17034A	0.0457	Different	Different	Different	Different	3.61738e-05	0.00886227	0.162497	0.828605
16003D	17035E	0.0569	Different	Different	Different	Different	4.00918e-05	0.00965667	0.171543	0.818761
16003D	17038C	0.0757	Different	Different	Different	Different	5.93969e-05	0.0134103	0.210076	0.776455
16003D	17040E	0.1028	Different	Different	Different	Different	0.000160391	0.0304586	0.339164	0.630217
16003D	17041A	0.1073	Different	Different	Different	Different	0.000196391	0.0359096	0.370979	0.592915
16003D	17041B	0.0968	Different	Different	Different	Different	0.000124137	0.0246941	0.301432	0.67375
16003D	17042E	0.1176	Different	Different	Different	Different	0.000319878	0.0531129	0.453199	0.493368
16003D	17042F	0.0940	Different	Different	Different	Different	0.00011083	0.0224944	0.2857	0.691695
16003D	17042I	0.0164	Different	Different	Different	Different	4.45572e-05	0.010576	0.180836	0.808543
16003D	17042K	0.0969	Different	Different	Different	Different	0.00012465	0.024778	0.302016	0.673082
16003D	17042M	0.0969	Different	Different	Different	Different	0.00012465	0.024778	0.302016	0.673082
16003D	17042O	0.0458	Different	Different	Different	Different	3.61909e-05	0.00886575	0.162538	0.82856
16003D	17042Q	0.0324	Different	Different	Different	Different	3.65083e-05	0.00893778	0.163174	0.827851
16003D	17042R	0.0469	Different	Different	Different	Different	3.63988e-05	0.00890804	0.163034	0.828021
16003D	17042S	0.0408	Different	Different	Different	Different	3.56976e-05	0.00876639	0.161335	0.829863
16003D	17042U	0.0559	Different	Different	Different	Different	3.95639e-05	0.00955025	0.170356	0.820054
16003D	17042V	0.0406	Different	Different	Different	Different	3.5693e-05	0.00876554	0.161323	0.829876
16003D	17042X	0.0669	Different	Different	Different	Different	4.77884e-05	0.0111841	0.187939	0.800829
16003D	17042Y	0.0713	Different	Different	Different	Different	5.28968e-05	0.0121744	0.198018	0.789755
16003D	17042Z	0.0244	Different	Different	Different	Different	3.93209e-05	0.00951758	0.16955	0.820893
16003D	17044A	0.0645	Different	Different	Different	Different	4.54935e-05	0.0107333	0.183215	0.806007
16003D	17044B	0.0642	Different	Different	Different	Different	4.52285e-05	0.010681	0.182661	0.806613
16003D	17046A	0.0685	Different	Different	Different	Different	4.95028e-05	0.0115184	0.191386	0.797046
16003D	17046B	0.0444	Different	Different	Different	Different	3.59787e-05	0.00882268	0.162027	0.829114
16003D	17049A	0.0423	Different	Different	Different	Different	3.57689e-05	0.00878039	0.161516	0.829668
16003D	17050C	0.0530	Different	Different	Different	Different	3.82435e-05	0.00928309	0.167347	0.823332
16003D	17050D	0.0274	Different	Different	Different	Different	3.80127e-05	0.00924911	0.166611	0.824102
16003D	17054A	0.0523	Different	Different	Different	Different	3.79696e-05	0.00922751	0.166715	0.824019
16003D	17054B	0.0282	Different	Different	Different	Different	3.7717e-05	0.00918817	0.16594	0.824834
16003D	17063C	0.0300	Different	Different	Different	Different	3.71297e-05	0.00906677	0.1646	0.826296
16003D	17063D	0.0408	Different	Different	Different	Different	3.56976e-05	0.00876639	0.161335	0.829863
16003D	17080A	0.0114	Different	Different	Different	Different	4.94094e-05	0.0115369	0.190675	0.797739
16003D	17080B	0.0466	Different	Different	Different	Different	3.63385e-05	0.00889576	0.16289	0.828178
16003D	17087A	0.0552	Different	Different	Different	Different	3.92171e-05	0.00948019	0.169571	0.820909
16004A	16004E	0.1201	Same	Same	Same	Same	0.00036132	0.058486	0.474455	0.466698
16004A	16004F	0.5618	Same	Same	Same	Same	0.999994	6.1783e-06	7.20171e-20	1.61662e-49
16004A	16005A	0.1477	Same	Same	Same	Same	0.00137774	0.159639	0.666148	0.172835
16004A	16005B	0.2668	Same	Same	Same	Same	0.0985018	0.879501	0.0219967	2.05203e-07
16004A	16006A	0.0614	Different	Different	Different	Different	4.29728e-05	0.0102337	0.17787	0.811853
16004A	16007A	0.0639	Different	Different	Different	Different	4.49683e-05	0.0106296	0.182115	0.807211
16004A	16008A	0.0920	Different	Same	Same	Same	0.000102478	0.0210868	0.275185	0.703626
16004A	16008B	0.3356	Different	Same	Same	Same	0.530033	0.469852	0.000115839	1.06181e-13
16004A	16009A	0.1156	Different	Different	Different	Different	0.000290385	0.0491793	0.436441	0.514089
16004A	16009B	0.0653	Different	Different	Different	Different	4.62233e-05	0.0108771	0.184731	0.804346
16004A	16010A	0.0904	Different	Different	Different	Different	9.64114e-05	0.0200502	0.267198	0.712655
16004A	16010B	0.1065	Different	Different	Different	Different	0.000189339	0.0348605	0.365113	0.599837
16004A	16010C	0.0509	Different	Different	Different	Different	3.74716e-05	0.00912635	0.165559	0.825277
16004A	16012A	0.1217	Same	Different	Different	Different	0.000390775	0.0622056	0.488158	0.449245
16004A	16013A	0.0979	Same	Different	Different	Different	0.000129938	0.0256378	0.307939	0.666294
16004A	16013B	0.1641	Same	Different	Different	Different	0.00288394	0.261571	0.670098	0.0654469
16004A	16014A	0.0725	Same	Different	Different	Different	5.45189e-05	0.0124852	0.201102	0.786358
16004A	16014B	0.1348	Same	Different	Different	Different	0.000743847	0.102	0.595071	0.302186
16004A	16014C	0.1017	Same	Different	Different	Different	0.000152839	0.0292826	0.331838	0.638727
16004A	16014D	0.0712	Same	Different	Different	Different	5.27664e-05	0.0121493	0.197767	0.790031
16004A	16015B	0.1477	Same	Same	Different	Different	0.00137774	0.159639	0.666148	0.172835
16004A	16015C	0.0802	Same	Same	Different	Different	6.78379e-05	0.0149797	0.224651	0.760302
16004A	16015D	0.1808	Same	Same	Different	Different	0.00583582	0.3981	0.577951	0.0181126
16004A	16015E	0.0896	Same	Same	Different	Different	9.35674e-05	0.0195599	0.263345	0.717002
16004A	16015F	0.1444	Same	Same	Different	Different	0.00118003	0.143041	0.652969	0.20281
16004A	16016B	0.1038	Same	Different	Different	Different	0.000167656	0.0315785	0.345981	0.622273
16004A	16016C	0.0810	Same	Different	Different	Different	6.9562e-05	0.0152957	0.227495	0.75714
16004A	16016E	0.0460	Same	Different	Different	Different	3.6226e-05	0.00887288	0.162622	0.828469
16004A	16016F	0.1217	Same	Different	Different	Different	0.000390775	0.0622056	0.488158	0.449245
16004A	16017A	0.1925	Same	Different	Different	Different	0.00930509	0.508959	0.475564	0.00617191
16004A	16017C	0.0445	Same	Different	Different	Different	3.59919e-05	0.00882536	0.162059	0.829079
16004A	16017D	0.0775	Same	Different	Different	Different	6.25324e-05	0.0139977	0.215622	0.770318
16004A	16017E	0.1216	Same	Different	Different	Different	0.000388863	0.0619665	0.487301	0.450344
16004A	16017F	0.0342	Same	Different	Different	Different	3.61591e-05	0.0088649	0.162371	0.828728
16004A	16017G	0.0552	Same	Different	Different	Different	3.92171e-05	0.00948019	0.169571	0.820909
16004A	16018B	0.0259	Same	Different	Different	Different	3.86266e-05	0.00937532	0.167996	0.82259
16004A	16018C	0.0380	Same	Different	Different	Different	3.57385e-05	0.00877622	0.16141	0.829778
16004A	16019A	0.0296	Same	Different	Different	Different	3.7251e-05	0.00909189	0.164878	0.825993
16004A	16019C	0.1170	Same	Different	Different	Different	0.000310705	0.0518997	0.448144	0.499646
16004A	16019D	0.0495	Same	Different	Different	Different	3.70384e-05	0.00903822	0.164546	0.826379
16004A	16020A	0.1450	Different	Same	Different	Different	0.00121393	0.145963	0.655652	0.197172
16004A	16020B	0.1628	Different	Same	Different	Different	0.00272481	0.252301	0.673536	0.0714386
16004A	16020C	0.1347	Different	Same	Different	Different	0.000740228	0.101627	0.594342	0.30329
16004A	16021A	0.0621	Different	Same	Different	Different	4.35012e-05	0.0103388	0.179004	0.810613
16004A	16022C	0.1036	Different	Same	Different	Different	0.000166172	0.0313506	0.344606	0.623877
16004A	16022D	0.2492	Different	Same	Different	Different	0.0602265	0.880723	0.059047	3.95191e-06
16004A	16025A	0.1345	Same	Different	Different	Different	0.00073304	0.100886	0.592879	0.305501
16004A	16025B	0.1809	Same	Different	Different	Different	0.00585972	0.399007	0.577176	0.0179579
16004A	16026A	0.2000	Same	Different	Different	Different	0.0123764	0.582177	0.402585	0.00286147
16004A	16026D	0.1710	Same	Different	Different	Different	0.00387959	0.314165	0.642062	0.0398928
16004A	16026E	0.2100	Same	Different	Different	Different	0.0177587	0.675549	0.305762	0.000931056
16004A	16027A	0.0550	Same	Different	Different	Different	3.91213e-05	0.00946084	0.169354	0.821146
16004A	16027B	0.0629	Same	Different	Different	Different	4.41335e-05	0.0104644	0.180352	0.809139
16004A	16027C	0.0360	Same	Different	Different	Different	3.5907e-05	0.00881199	0.161792	0.82936
16004A	16027D	0.0672	Same	Different	Different	Different	4.80982e-05	0.0112447	0.188567	0.800141
16004A	16027E	0.0345	Same	Different	Different	Different	3.61104e-05	0.00885471	0.162259	0.828851
16004A	16028B	0.0405	Same	Different	Different	Different	3.56911e-05	0.0087652	0.161318	0.829882
16004A	16029A	0.0835	Same	Different	Different	Different	7.54478e-05	0.0163639	0.236903	0.746658
16004A	16030A	0.0660	Same	Different	Different	Different	4.68904e-05	0.0110082	0.186106	0.802839
16004A	16030B	0.0613	Same	Different	Different	Different	4.28992e-05	0.010219	0.177711	0.812027
16004A	16030C	0.0560	Same	Different	Different	Different	3.9615e-05	0.00956055	0.170471	0.819929
16004A	16030D	0.0791	Same	Different	Different	Different	6.55839e-05	0.0145643	0.220867	0.764503
16004A	16030E	0.0552	Same	Different	Different	Different	3.92171e-05	0.00948019	0.169571	0.820909
16004A	16031A	0.1389	Same	Different	Different	Different	0.000907501	0.118228	0.622946	0.257919
16004A	16031B	0.1131	Same	Different	Different	Different	0.000257611	0.044689	0.415941	0.539112
16004A	16031C	0.0545	Same	Different	Different	Different	3.88884e-05	0.00941373	0.168824	0.821724
16004A	16031D	0.0530	Same	Different	Different	Different	3.82435e-05	0.00928309	0.167347	0.823332
16004A	16031E	0.0500	Same	Different	Different	Different	3.71858e-05	0.00906822	0.164892	0.826003
16004A	16032A	0.1367	Same	Different	Different	Different	0.000815887	0.109283	0.608494	0.281407
16004A	16033A	0.0364	Same	Different	Different	Different	3.58639e-05	0.00880291	0.161693	0.829468
16004A	16033B	0.0441	Same	Different	Different	Different	3.59408e-05	0.00881501	0.161936	0.829213
16004A	16033C	0.0318	Same	Different	Different	Different	3.66468e-05	0.00896658	0.163493	0.827504
16004A	16034A	0.1391	Different	Different	Different	Different	0.000916291	0.119069	0.624196	0.255819
16004A	16034B	0.0809	Different	Different	Different	Different	6.93425e-05	0.0152556	0.227135	0.75754
16004A	16034C	0.1773	Different	Different	Different	Different	0.00505275	0.366972	0.60368	0.0242944
16004A	16035A	0.0963	Different	Different	Different	Different	0.000121612	0.0242805	0.298535	0.677063
16004A	16035B	0.0645	Different	Different	Different	Different	4.54935e-05	0.0107333	0.183215	0.806007
16004A	16035C	0.0636	Different	Different	Different	Different	4.47126e-05	0.0105791	0.181577	0.807799
16004A	16035D	0.1063	Different	Different	Different	Different	0.000187623	0.0346039	0.36366	0.601548
16004A	16036A	0.0997	Same	Different	Different	Different	0.000140203	0.0272869	0.318985	0.653588
16004A	16036B	0.0682	Same	Different	Different	Different	4.91695e-05	0.0114536	0.190721	0.797776
16004A	16036C	0.0806	Same	Different	Different	Different	6.86908e-05	0.0151362	0.226063	0.758732
16004A	16037A	0.0967	Same	Different	Different	Different	0.000123626	0.0246106	0.30085	0.674416
16004A	16037B	0.0478	Same	Different	Different	Different	3.65964e-05	0.00894826	0.163503	0.827512
16004A	16037C	0.0339	Same	Different	Different	Different	3.62105e-05	0.00887565	0.162489	0.828599
16004A	16037D	0.0688	Same	Different	Different	Different	4.98418e-05	0.0115843	0.192059	0.796306
16004A	16038A	0.0307	Same	Different	Different	Different	3.69297e-05	0.00902533	0.164142	0.826795
16004A	16039A	0.1748	Same	Different	Different	Different	0.00455321	0.345497	0.620223	0.0297272
16004A	16039B	0.0992	Same	Different	Different	Different	0.000137251	0.0268154	0.315867	0.65718
16004A	16039C	0.0185	Same	Different	Different	Different	4.29099e-05	0.0102456	0.177365	0.812347
16004A	16039D	0.1297	Same	Different	Different	Different	0.000579334	0.0844116	0.555624	0.359385
16004A	16039E	0.0664	Same	Different	Different	Different	4.72838e-05	0.0110853	0.186911	0.801956
16004A	17001A	0.0666	Different	Different	Different	Different	4.74839e-05	0.0111245	0.187319	0.801509
16004A	17002B	0.0437	Different	Different	Different	Different	3.58944e-05	0.00880563	0.161823	0.829335
16004A	17002C	0.0216	Different	Different	Different	Different	4.08452e-05	0.0098282	0.172913	0.817218
16004A	17003A	0.0000	Different	Different	Different	Different	6.70462e-05	0.0149006	0.222487	0.762545
16004A	17004A	0.0454	Different	Different	Different	Different	3.61243e-05	0.00885222	0.162378	0.828734
16004A	17005A	0.0246	Different	Different	Different	Different	3.92236e-05	0.00949766	0.169333	0.82113
16004A	17005B	0.1418	Different	Different	Different	Different	0.00104296	0.130871	0.639949	0.228137
16004A	17005C	0.0302	Different	Different	Different	Different	3.7071e-05	0.00905461	0.164466	0.826442
16004A	17005D	0.0216	Different	Different	Different	Different	4.08452e-05	0.0098282	0.172913	0.817218
16004A	17005E	0.0636	Different	Different	Different	Different	4.47126e-05	0.0105791	0.181577	0.807799
16004A	17007A	0.0629	Different	Different	Different	Different	4.41335e-05	0.0104644	0.180352	0.809139
16004A	17007B	0.0829	Different	Different	Different	Different	7.39631e-05	0.0160959	0.234572	0.749258
16004A	17008A	0.0314	Different	Different	Different	Different	3.67452e-05	0.00898704	0.163719	0.827257
16004A	17008B	0.0206	Different	Different	Different	Different	4.14659e-05	0.00995408	0.174263	0.815741
16004A	17008C	0.0492	Different	Different	Different	Different	3.69538e-05	0.009021	0.164347	0.826595
16004A	17008D	0.1739	Different	Different	Different	Different	0.00438468	0.33793	0.625769	0.0319158
16004A	17009A	0.0393	Different	Different	Different	Different	3.56913e-05	0.00876583	0.161309	0.82989
16004A	17009E	0.0660	Different	Different	Different	Different	4.68904e-05	0.0110082	0.186106	0.802839
16004A	17010A	0.0502	Different	Different	Different	Different	3.72471e-05	0.00908068	0.165035	0.825847
16004A	17010B	0.0676	Different	Different	Different	Different	4.85195e-05	0.0113269	0.189417	0.799208
16004A	17010C	0.1624	Different	Different	Different	Different	0.00267749	0.24949	0.674469	0.0733636
16004A	17010E	0.0550	Different	Different	Different	Different	3.91213e-05	0.00946084	0.169354	0.821146
16004A	17011A	0.0835	Different	Different	Different	Different	7.54478e-05	0.0163639	0.236903	0.746658
16004A	17011D	0.0714	Different	Different	Different	Different	5.3028e-05	0.0121996	0.198269	0.789479
16004A	17011E	0.0708	Different	Different	Different	Different	5.22517e-05	0.0120503	0.196776	0.791122
16004A	17012A	0.0156	Different	Different	Different	Different	4.52419e-05	0.0107127	0.182259	0.806983
16004A	17012B	0.0891	Different	Different	Different	Different	9.18506e-05	0.0192625	0.260983	0.719663
16004A	17012C	0.0608	Different	Different	Different	Different	4.2538e-05	0.010147	0.176931	0.81288
16004A	17012E	0.0027	Different	Different	Different	Different	6.18445e-05	0.0139272	0.21366	0.77235
16004A	17013C	0.0297	Different	Different	Different	Different	3.72202e-05	0.00908552	0.164808	0.82607
16004A	17014A	0.0468	Different	Different	Different	Different	3.63784e-05	0.00890389	0.162986	0.828074
16004A	17015D	0.0825	Different	Different	Different	Different	7.29992e-05	0.0159215	0.233044	0.750962
16004A	17016B	0.1061	Different	Different	Different	Different	0.000185925	0.0343495	0.362213	0.603252
16004A	17017A	0.0935	Different	Different	Different	Different	0.000108657	0.0221303	0.283015	0.694746
16004A	17017B	0.0331	Different	Different	Different	Different	3.63608e-05	0.00890704	0.162835	0.828222
16004A	17019A	0.0756	Different	Different	Different	Different	5.92314e-05	0.0133792	0.209778	0.776783
16004A	17019D	0.0413	Different	Different	Different	Different	3.57141e-05	0.00876956	0.161378	0.829817
16004A	17019E	0.0505	Different	Different	Different	Different	3.73413e-05	0.00909985	0.165255	0.825607
16004A	17019F	0.1122	Different	Different	Different	Different	0.000246831	0.0431822	0.408708	0.547863
16004A	17020A	0.0533	Different	Different	Different	Different	3.83661e-05	0.00930795	0.167629	0.823025
16004A	17020B	0.0445	Different	Different	Different	Different	3.59919e-05	0.00882536	0.162059	0.829079
16004A	17020C	0.0686	Different	Different	Different	Different	4.96152e-05	0.0115402	0.191609	0.796801
16004A	17020D	0.0537	Different	Different	Different	Different	3.85345e-05	0.00934208	0.168015	0.822604
16004A	17020E	0.1094	Different	Different	Different	Different	0.000216406	0.0388419	0.386784	0.574157
16004A	17020F	0.0738	Different	Different	Different	Different	5.63997e-05	0.0128436	0.204614	0.782486
16004A	17021B	0.0387	Different	Different	Different	Different	3.5707e-05	0.00876937	0.161341	0.829854
16004A	17021C	0.0892	Different	Different	Different	Different	9.21903e-05	0.0193215	0.261452	0.719134
16004A	17022A	0.0421	Different	Different	Different	Different	3.57556e-05	0.00877774	0.161483	0.829704
16004A	17022B	0.0583	Different	Different	Different	Different	4.08969e-05	0.00981859	0.173336	0.816805
16004A	17022C	0.0500	Different	Different	Different	Different	3.71858e-05	0.00906822	0.164892	0.826003
16004A	17022D	0.0539	Different	Different	Different	Different	3.86208e-05	0.00935956	0.168213	0.822389
16004A	17022F	0.0618	Different	Different	Different	Different	4.32719e-05	0.0102933	0.178513	0.81115
16004A	17023C	0.0691	Different	Different	Different	Different	5.01865e-05	0.0116512	0.192742	0.795557
16004A	17024A	0.0126	Different	Different	Different	Different	4.81149e-05	0.0112822	0.188104	0.800566
16004A	17024B	0.0849	Different	Different	Different	Different	7.9102e-05	0.0170192	0.242524	0.740378
16004A	17024C	0.0444	Different	Different	Different	Different	3.59787e-05	0.00882268	0.162027	0.829114
16004A	17024D	0.0121	Different	Different	Different	Different	4.86437e-05	0.0113864	0.189158	0.799407
16004A	17024E	0.0507	Different	Different	Different	Different	3.74058e-05	0.00911297	0.165406	0.825444
16004A	17025A	0.0374	Different	Different	Different	Different	3.57768e-05	0.00878442	0.161496	0.829684
16004A	17026A	0.0662	Different	Different	Different	Different	4.70859e-05	0.0110465	0.186506	0.8024
16004A	17028D	0.0204	Different	Different	Different	Different	4.15952e-05	0.00998023	0.174543	0.815435
16004A	17030A	0.1194	Different	Different	Different	Different	0.000349173	0.0569286	0.468478	0.474244
16004A	17031A	0.0501	Different	Different	Different	Different	3.72163e-05	0.00907442	0.164963	0.825925
16004A	17032A	0.0485	Different	Different	Different	Different	3.67674e-05	0.00898306	0.163908	0.827072
16004A	17033B	0.0749	Different	Different	Different	Different	5.80975e-05	0.0131653	0.207728	0.779049
16004A	17034A	0.0984	Different	Different	Different	Different	0.00013269	0.0260826	0.310957	0.662827
16004A	17035E	0.1058	Different	Different	Different	Different	0.000183412	0.0339721	0.360053	0.605792
16004A	17038C	0.0537	Different	Different	Different	Different	3.85345e-05	0.00934208	0.168015	0.822604
16004A	17040E	0.0000	Different	Different	Different	Different	6.70462e-05	0.0149006	0.222487	0.762545
16004A	17041A	0.0550	Different	Different	Different	Different	3.91213e-05	0.00946084	0.169354	0.821146
16004A	17041B	0.0123	Different	Different	Different	Different	4.84304e-05	0.0113444	0.188734	0.799874
16004A	17042E	0.0441	Different	Different	Different	Different	3.59408e-05	0.00881501	0.161936	0.829213
16004A	17042F	0.0239	Different	Different	Different	Different	3.95709e-05	0.00956866	0.170106	0.820286
16004A	17042I	0.0000	Different	Different	Different	Different	6.70462e-05	0.0149006	0.222487	0.762545
16004A	17042K	0.0000	Different	Different	Different	Different	6.70462e-05	0.0149006	0.222487	0.762545
16004A	17042M	0.1464	Different	Different	Different	Different	0.0012965	0.152946	0.661421	0.184336
16004A	17042O	0.0657	Different	Different	Different	Different	4.66012e-05	0.0109514	0.185511	0.803491
16004A	17042Q	0.0358	Different	Different	Different	Different	3.59303e-05	0.0088169	0.161845	0.829302
16004A	17042R	0.0312	Different	Different	Different	Different	3.67964e-05	0.00899766	0.163836	0.827129
16004A	17042S	0.0518	Different	Different	Different	Different	3.77842e-05	0.00918986	0.166286	0.824486
16004A	17042U	0.0263	Different	Different	Different	Different	3.84552e-05	0.00934012	0.16761	0.823011
16004A	17042V	0.1199	Different	Different	Different	Different	0.000357805	0.0580367	0.472746	0.46886
16004A	17042X	0.1359	Different	Different	Different	Different	0.000784785	0.106167	0.602941	0.290107
16004A	17042Y	0.0462	Different	Different	Different	Different	3.62623e-05	0.00888026	0.162708	0.828375
16004A	17042Z	0.0199	Different	Different	Different	Different	4.19257e-05	0.0100471	0.175257	0.814654
16004A	17044A	0.0274	Different	Different	Different	Different	3.80127e-05	0.00924911	0.166611	0.824102
16004A	17044B	0.0254	Different	Different	Different	Different	3.8849e-05	0.00942093	0.168495	0.822045
16004A	17046A	0.0000	Different	Different	Different	Different	6.70462e-05	0.0149006	0.222487	0.762545
16004A	17046B	0.0446	Different	Different	Different	Different	3.60055e-05	0.0088281	0.162092	0.829044
16004A	17049A	0.0472	Different	Different	Different	Different	3.64619e-05	0.00892088	0.163184	0.827858
16004A	17050C	0.1071	Different	Different	Different	Different	0.000194599	0.0356439	0.369504	0.594657
16004A	17050D	0.1496	Different	Different	Different	Different	0.00150481	0.169785	0.671928	0.156782
16004A	17054A	0.0979	Different	Different	Different	Different	0.000129938	0.0256378	0.307939	0.666294
16004A	17054B	0.0473	Different	Different	Different	Different	3.64836e-05	0.00892529	0.163236	0.827803
16004A	17063C	0.0000	Different	Different	Different	Different	6.70462e-05	0.0149006	0.222487	0.762545
16004A	17063D	0.1545	Different	Different	Different	Different	0.00188311	0.197953	0.680437	0.119726
16004A	17080A	0.0591	Different	Different	Different	Different	4.1393e-05	0.00991809	0.174431	0.81561
16004A	17080B	0.0321	Different	Different	Different	Different	3.65761e-05	0.00895189	0.16333	0.827681
16004A	17087A	0.0668	Different	Different	Different	Different	4.76863e-05	0.0111641	0.187731	0.801057
16004E	16004F	0.1493	Same	Same	Same	Same	0.00148406	0.168154	0.671106	0.159256
16004E	16005A	0.3828	Same	Same	Same	Same	0.886584	0.113416	5.81043e-07	2.32781e-19
16004E	16005B	0.1466	Same	Same	Same	Same	0.00130871	0.153963	0.662189	0.18254
16004E	16006A	0.1122	Different	Different	Different	Different	0.000246831	0.0431822	0.408708	0.547863
16004E	16007A	0.1183	Different	Different	Different	Different	0.000330948	0.054565	0.459123	0.485981
16004E	16008A	0.0902	Different	Same	Same	Same	9.5689e-05	0.0199259	0.266226	0.713752
16004E	16008B	0.1520	Different	Same	Same	Same	0.00168051	0.18322	0.677263	0.137836
16004E	16009A	0.0943	Different	Different	Different	Different	0.000112162	0.0227169	0.287329	0.689842
16004E	16009B	0.0811	Different	Different	Different	Different	6.97828e-05	0.0153361	0.227856	0.756738
16004E	16010A	0.0827	Different	Different	Different	Different	7.34786e-05	0.0160083	0.233805	0.750113
16004E	16010B	0.0733	Different	Different	Different	Different	5.56606e-05	0.012703	0.203242	0.783999
16004E	16010C	0.0632	Different	Different	Different	Different	4.43787e-05	0.010513	0.180872	0.808571
16004E	16012A	0.0849	Same	Different	Different	Different	7.9102e-05	0.0170192	0.242524	0.740378
16004E	16013A	0.0959	Same	Different	Different	Different	0.00011964	0.0239563	0.296245	0.679679
16004E	16013B	0.0902	Same	Different	Different	Different	9.5689e-05	0.0199259	0.266226	0.713752
16004E	16014A	0.1376	Same	Different	Different	Different	0.000852264	0.112876	0.614556	0.271716
16004E	16014B	0.0903	Same	Different	Different	Different	9.60492e-05	0.0199879	0.266712	0.713204
16004E	16014C	0.0810	Same	Different	Different	Different	6.9562e-05	0.0152957	0.227495	0.75714
16004E	16014D	0.1242	Same	Different	Different	Different	0.000441865	0.0684804	0.509572	0.421505
16004E	16015B	0.0845	Same	Same	Different	Different	7.803e-05	0.0168276	0.240892	0.742203
16004E	16015C	0.1278	Same	Same	Different	Different	0.000527599	0.0785646	0.539992	0.380916
16004E	16015D	0.0975	Same	Same	Different	Different	0.000127789	0.0252892	0.305551	0.669032
16004E	16015E	0.1170	Same	Same	Different	Different	0.000310705	0.0518997	0.448144	0.499646
16004E	16015F	0.1093	Same	Same	Different	Different	0.000215401	0.0386962	0.386019	0.57507
16004E	16016B	0.1297	Same	Different	Different	Different	0.000579334	0.0844116	0.555624	0.359385
16004E	16016C	0.1033	Same	Different	Different	Different	0.000163975	0.0310123	0.342554	0.62627
16004E	16016E	0.1221	Same	Different	Different	Different	0.000398522	0.063171	0.491588	0.444842
16004E	16016F	0.0958	Same	Different	Different	Different	0.000119153	0.0238761	0.295677	0.680328
16004E	16017A	0.0601	Same	Different	Different	Different	4.20512e-05	0.0100498	0.175872	0.814036
16004E	16017C	0.0670	Same	Different	Different	Different	4.78911e-05	0.0112042	0.188147	0.800601
16004E	16017D	0.0899	Same	Different	Different	Different	9.46197e-05	0.0197416	0.264779	0.715385
16004E	16017E	0.0992	Same	Different	Different	Different	0.000137251	0.0268154	0.315867	0.65718
16004E	16017F	0.1134	Same	Different	Different	Different	0.00026132	0.0452038	0.418371	0.536164
16004E	16017G	0.1061	Same	Different	Different	Different	0.000185925	0.0343495	0.362213	0.603252
16004E	16018B	0.0870	Same	Different	Different	Different	8.512e-05	0.0180861	0.251449	0.73038
16004E	16018C	0.0980	Same	Different	Different	Different	0.000130482	0.025726	0.308539	0.665604
16004E	16019A	0.1052	Same	Different	Different	Different	0.000178506	0.0332318	0.355771	0.610819
16004E	16019C	0.0679	Same	Different	Different	Different	4.88417e-05	0.0113897	0.190065	0.798497
16004E	16019D	0.0888	Same	Different	Different	Different	9.08423e-05	0.0190874	0.259583	0.721239
16004E	16020A	0.1602	Different	Same	Different	Different	0.00243028	0.234376	0.678537	0.0846563
16004E	16020B	0.1254	Different	Same	Different	Different	0.000468762	0.0717008	0.519795	0.408036
16004E	16020C	0.1211	Different	Same	Different	Different	0.000379447	0.0607843	0.483015	0.455821
16004E	16021A	0.0964	Different	Same	Different	Different	0.000122111	0.0243625	0.299112	0.676404
16004E	16022C	0.1189	Different	Same	Different	Different	0.00034076	0.0558417	0.464219	0.479598
16004E	16022D	0.1527	Different	Same	Different	Different	0.00173514	0.187269	0.678398	0.132597
16004E	16025A	0.1222	Same	Different	Different	Different	0.000400484	0.0634146	0.492446	0.443739
16004E	16025B	0.1017	Same	Different	Different	Different	0.000152839	0.0292826	0.331838	0.638727
16004E	16026A	0.1787	Same	Different	Different	Different	0.00535376	0.379281	0.59373	0.0216358
16004E	16026D	0.1146	Same	Different	Different	Different	0.000276756	0.047328	0.428175	0.524221
16004E	16026E	0.0533	Same	Different	Different	Different	3.83661e-05	0.00930795	0.167629	0.823025
16004E	16027A	0.1056	Same	Different	Different	Different	0.000181759	0.0337232	0.35862	0.607475
16004E	16027B	0.0898	Same	Different	Different	Different	9.4267e-05	0.0196808	0.264299	0.715926
16004E	16027C	0.1062	Same	Different	Different	Different	0.000186772	0.0344764	0.362936	0.602401
16004E	16027D	0.1190	Same	Different	Different	Different	0.000342425	0.0560574	0.46507	0.47853
16004E	16027E	0.1086	Same	Different	Different	Different	0.000208515	0.0376935	0.380695	0.581403
16004E	16028B	0.0753	Same	Different	Different	Different	5.87403e-05	0.0132866	0.208893	0.777762
16004E	16029A	0.0997	Same	Different	Different	Different	0.000140203	0.0272869	0.318985	0.653588
16004E	16030A	0.0780	Same	Different	Different	Different	6.34582e-05	0.0141702	0.217229	0.768538
16004E	16030B	0.0854	Same	Different	Different	Different	8.04745e-05	0.0172638	0.244595	0.738061
16004E	16030C	0.0901	Same	Different	Different	Different	9.53306e-05	0.0198642	0.265742	0.714298
16004E	16030D	0.0880	Same	Different	Different	Different	8.82311e-05	0.0186321	0.255912	0.725368
16004E	16030E	0.0988	Same	Different	Different	Different	0.000134946	0.0264457	0.3134	0.660019
16004E	16031A	0.1751	Same	Different	Different	Different	0.00461068	0.348039	0.618324	0.029026
16004E	16031B	0.0634	Same	Different	Different	Different	4.45446e-05	0.0105458	0.181223	0.808187
16004E	16031C	0.0965	Same	Different	Different	Different	0.000122614	0.0244448	0.299689	0.675743
16004E	16031D	0.0887	Same	Different	Different	Different	9.05098e-05	0.0190295	0.259119	0.721761
16004E	16031E	0.0753	Same	Different	Different	Different	5.87403e-05	0.0132866	0.208893	0.777762
16004E	16032A	0.0875	Same	Different	Different	Different	8.66548e-05	0.0183559	0.253663	0.727895
16004E	16033A	0.1014	Same	Different	Different	Different	0.000150856	0.0289718	0.329871	0.641006
16004E	16033B	0.0651	Same	Different	Different	Different	4.60376e-05	0.0108406	0.184347	0.804767
16004E	16033C	0.0684	Same	Different	Different	Different	4.93911e-05	0.0114967	0.191163	0.797291
16004E	16034A	0.0849	Different	Different	Different	Different	7.9102e-05	0.0170192	0.242524	0.740378
16004E	16034B	0.0843	Different	Different	Different	Different	7.75025e-05	0.0167331	0.240083	0.743106
16004E	16034C	0.0727	Different	Different	Different	Different	5.47997e-05	0.0125389	0.201631	0.785775
16004E	16035A	0.1244	Different	Different	Different	Different	0.000446237	0.0690075	0.51128	0.419266
16004E	16035B	0.0886	Different	Different	Different	Different	9.0179e-05	0.018972	0.258656	0.722281
16004E	16035C	0.1437	Different	Different	Different	Different	0.00114159	0.139686	0.649683	0.209489
16004E	16035D	0.1019	Different	Different	Different	Different	0.000154179	0.0294922	0.333156	0.637197
16004E	16036A	0.1033	Same	Different	Different	Different	0.000163975	0.0310123	0.342554	0.62627
16004E	16036B	0.1147	Same	Different	Different	Different	0.000278087	0.0475098	0.428997	0.523215
16004E	16036C	0.1142	Same	Different	Different	Different	0.000271502	0.0466083	0.424892	0.528228
16004E	16037A	0.0726	Same	Different	Different	Different	5.46589e-05	0.012512	0.201366	0.786067
16004E	16037B	0.0687	Same	Different	Different	Different	4.97282e-05	0.0115622	0.191834	0.796554
16004E	16037C	0.0729	Same	Different	Different	Different	5.50836e-05	0.012593	0.202164	0.785188
16004E	16037D	0.0890	Same	Different	Different	Different	9.15127e-05	0.0192039	0.260515	0.72019
16004E	16038A	0.0640	Same	Different	Different	Different	4.50545e-05	0.0106467	0.182296	0.807012
16004E	16039A	0.0598	Same	Different	Different	Different	4.18492e-05	0.0100094	0.175431	0.814517
16004E	16039B	0.0539	Same	Different	Different	Different	3.86208e-05	0.00935956	0.168213	0.822389
16004E	16039C	0.0977	Same	Different	Different	Different	0.000128857	0.0254627	0.306742	0.667666
16004E	16039D	0.0623	Same	Different	Different	Different	4.36564e-05	0.0103697	0.179336	0.81025
16004E	16039E	0.0573	Same	Different	Different	Different	4.03138e-05	0.00970138	0.172039	0.818219
16004E	17001A	0.0553	Different	Different	Different	Different	3.92655e-05	0.00948998	0.169681	0.82079
16004E	17002B	0.0489	Different	Different	Different	Different	3.6872e-05	0.00900436	0.164154	0.826804
16004E	17002C	0.0709	Different	Different	Different	Different	5.23793e-05	0.0120748	0.197022	0.790851
16004E	17003A	0.0118	Different	Different	Different	Different	4.89682e-05	0.0114502	0.189802	0.798698
16004E	17004A	0.0658	Different	Different	Different	Different	4.6697e-05	0.0109702	0.185708	0.803275
16004E	17005A	0.0602	Different	Different	Different	Different	4.21194e-05	0.0100635	0.176021	0.813873
16004E	17005B	0.1053	Different	Different	Different	Different	0.000179313	0.0333539	0.356481	0.609986
16004E	17005C	0.0571	Different	Different	Different	Different	4.0202e-05	0.00967887	0.171789	0.818492
16004E	17005D	0.0610	Different	Different	Different	Different	4.26811e-05	0.0101756	0.17724	0.812541
16004E	17005E	0.0686	Different	Different	Different	Different	4.96152e-05	0.0115402	0.191609	0.796801
16004E	17007A	0.0856	Different	Different	Different	Different	8.10337e-05	0.0173633	0.245433	0.737123
16004E	17007B	0.0513	Different	Different	Different	Different	3.76072e-05	0.00915391	0.165875	0.824933
16004E	17008A	0.0645	Different	Different	Different	Different	4.54935e-05	0.0107333	0.183215	0.806007
16004E	17008B	0.0342	Different	Different	Different	Different	3.61591e-05	0.0088649	0.162371	0.828728
16004E	17008C	0.0682	Different	Different	Different	Different	4.91695e-05	0.0114536	0.190721	0.797776
16004E	17008D	0.0691	Different	Different	Different	Different	5.01865e-05	0.0116512	0.192742	0.795557
16004E	17009A	0.0774	Different	Different	Different	Different	6.23501e-05	0.0139638	0.215304	0.77067
16004E	17009E	0.0407	Different	Different	Different	Different	3.56951e-05	0.00876593	0.161329	0.82987
16004E	17010A	0.0598	Different	Different	Different	Different	4.18492e-05	0.0100094	0.175431	0.814517
16004E	17010B	0.0962	Different	Different	Different	Different	0.000121115	0.0241989	0.297961	0.677719
16004E	17010C	0.1205	Different	Different	Different	Different	0.00036846	0.0593948	0.477877	0.46236
16004E	17010E	0.0861	Different	Different	Different	Different	8.24583e-05	0.0176161	0.247551	0.734751
16004E	17011A	0.0481	Different	Different	Different	Different	3.66678e-05	0.00896279	0.163672	0.827328
16004E	17011D	0.0447	Different	Different	Different	Different	3.60193e-05	0.00883091	0.162125	0.829008
16004E	17011E	0.0792	Different	Different	Different	Different	6.57834e-05	0.0146012	0.221205	0.764128
16004E	17012A	0.0425	Different	Different	Different	Different	3.57833e-05	0.00878327	0.161551	0.82963
16004E	17012B	0.0577	Different	Different	Different	Different	4.05422e-05	0.00974732	0.172548	0.817664
16004E	17012C	0.0538	Different	Different	Different	Different	3.85775e-05	0.00935079	0.168114	0.822497
16004E	17012E	0.0692	Different	Different	Different	Different	5.03026e-05	0.0116737	0.192971	0.795305
16004E	17013C	0.0796	Different	Different	Different	Different	6.65921e-05	0.0147504	0.222569	0.762614
16004E	17014A	0.1210	Different	Different	Different	Different	0.000377592	0.0605505	0.482158	0.456914
16004E	17015D	0.0639	Different	Different	Different	Different	4.49683e-05	0.0106296	0.182115	0.807211
16004E	17016B	0.0596	Different	Different	Different	Different	4.17167e-05	0.00998292	0.175141	0.814834
16004E	17017A	0.0479	Different	Different	Different	Different	3.66199e-05	0.00895304	0.163559	0.827451
16004E	17017B	0.0608	Different	Different	Different	Different	4.2538e-05	0.010147	0.176931	0.81288
16004E	17019A	0.0634	Different	Different	Different	Different	4.45446e-05	0.0105458	0.181223	0.808187
16004E	17019D	0.0473	Different	Different	Different	Different	3.64836e-05	0.00892529	0.163236	0.827803
16004E	17019E	0.0701	Different	Different	Different	Different	5.13778e-05	0.0118817	0.19508	0.792987
16004E	17019F	0.0463	Different	Different	Different	Different	3.62809e-05	0.00888404	0.162753	0.828327
16004E	17020A	0.0335	Different	Different	Different	Different	3.62832e-05	0.00889085	0.162656	0.828416
16004E	17020B	0.0477	Different	Different	Different	Different	3.65732e-05	0.00894354	0.163448	0.827571
16004E	17020C	0.0976	Different	Different	Different	Different	0.000128322	0.0253758	0.306146	0.66835
16004E	17020D	0.0630	Different	Different	Different	Different	4.42147e-05	0.0104805	0.180524	0.808951
16004E	17020E	0.0564	Different	Different	Different	Different	3.9823e-05	0.00960252	0.17094	0.819418
16004E	17020F	0.0683	Different	Different	Different	Different	4.928e-05	0.0114751	0.190942	0.797534
16004E	17021B	0.0845	Different	Different	Different	Different	7.803e-05	0.0168276	0.240892	0.742203
16004E	17021C	0.0466	Different	Different	Different	Different	3.63385e-05	0.00889576	0.16289	0.828178
16004E	17022A	0.0532	Different	Different	Different	Different	3.83249e-05	0.0092996	0.167534	0.823128
16004E	17022B	0.0599	Different	Different	Different	Different	4.19161e-05	0.0100228	0.175578	0.814358
16004E	17022C	0.0538	Different	Different	Different	Different	3.85775e-05	0.00935079	0.168114	0.822497
16004E	17022D	0.0719	Different	Different	Different	Different	5.36946e-05	0.0123275	0.199541	0.788078
16004E	17022F	0.1004	Different	Different	Different	Different	0.000144472	0.0279652	0.323414	0.648476
16004E	17023C	0.0523	Different	Different	Different	Different	3.79696e-05	0.00922751	0.166715	0.824019
16004E	17024A	0.0123	Different	Different	Different	Different	4.84304e-05	0.0113444	0.188734	0.799874
16004E	17024B	0.0622	Different	Different	Different	Different	4.35785e-05	0.0103542	0.17917	0.810432
16004E	17024C	0.0751	Different	Different	Different	Different	5.84172e-05	0.0132257	0.208308	0.778408
16004E	17024D	0.0723	Different	Different	Different	Different	5.42412e-05	0.0124321	0.200578	0.786936
16004E	17024E	0.0938	Different	Different	Different	Different	0.000109954	0.0223477	0.284621	0.692921
16004E	17025A	0.0915	Different	Different	Different	Different	0.000100526	0.0207546	0.272649	0.706496
16004E	17026A	0.0373	Different	Different	Different	Different	3.57842e-05	0.008786	0.161512	0.829666
16004E	17028D	0.0535	Different	Different	Different	Different	3.84496e-05	0.00932487	0.167821	0.822816
16004E	17030A	0.0566	Different	Different	Different	Different	3.99294e-05	0.00962395	0.171178	0.819158
16004E	17031A	0.0695	Different	Different	Different	Different	5.06551e-05	0.011742	0.193665	0.794542
16004E	17032A	0.0090	Different	Different	Different	Different	5.22736e-05	0.0120962	0.196234	0.791618
16004E	17033B	0.0937	Different	Different	Different	Different	0.000109519	0.0222749	0.284085	0.693531
16004E	17034A	0.0672	Different	Different	Different	Different	4.80982e-05	0.0112447	0.188567	0.800141
16004E	17035E	0.0749	Different	Different	Different	Different	5.80975e-05	0.0131653	0.207728	0.779049
16004E	17038C	0.0702	Different	Different	Different	Different	5.15006e-05	0.0119054	0.195319	0.792724
16004E	17040E	0.0467	Different	Different	Different	Different	3.63583e-05	0.0088998	0.162938	0.828126
16004E	17041A	0.0460	Different	Different	Different	Different	3.6226e-05	0.00887288	0.162622	0.828469
16004E	17041B	0.0986	Different	Different	Different	Different	0.000133812	0.0262633	0.312176	0.661427
16004E	17042E	0.0399	Different	Different	Different	Different	3.5686e-05	0.00876444	0.161301	0.829899
16004E	17042F	0.0492	Different	Different	Different	Different	3.69538e-05	0.009021	0.164347	0.826595
16004E	17042I	0.0219	Different	Different	Different	Different	4.0667e-05	0.009792	0.172523	0.817645
16004E	17042K	0.0758	Different	Different	Different	Different	5.95633e-05	0.0134417	0.210374	0.776125
16004E	17042M	0.1124	Different	Different	Different	Different	0.000249182	0.0435122	0.410308	0.54593
16004E	17042O	0.0263	Different	Different	Different	Different	3.84552e-05	0.00934012	0.16761	0.823011
16004E	17042Q	0.0427	Different	Different	Different	Different	3.57989e-05	0.0087864	0.16159	0.829588
16004E	17042R	0.0093	Different	Different	Different	Different	5.18945e-05	0.0120224	0.195508	0.792418
16004E	17042S	0.1107	Different	Different	Different	Different	0.000229969	0.0407934	0.396849	0.562128
16004E	17042U	0.0601	Different	Different	Different	Different	4.20512e-05	0.0100498	0.175872	0.814036
16004E	17042V	0.0400	Different	Different	Different	Different	3.56862e-05	0.00876442	0.161302	0.829898
16004E	17042X	0.0424	Different	Different	Different	Different	3.57759e-05	0.0087818	0.161533	0.829649
16004E	17042Y	0.0799	Different	Different	Different	Different	6.721e-05	0.0148642	0.223604	0.761464
16004E	17042Z	0.0448	Different	Different	Different	Different	3.60334e-05	0.00883377	0.162159	0.828971
16004E	17044A	0.1045	Different	Different	Different	Different	0.000172979	0.0323925	0.35084	0.616594
16004E	17044B	0.1170	Different	Different	Different	Different	0.000310705	0.0518997	0.448144	0.499646
16004E	17046A	0.0639	Different	Different	Different	Different	4.49683e-05	0.0106296	0.182115	0.807211
16004E	17046B	0.1106	Different	Different	Different	Different	0.000228892	0.0406394	0.396068	0.563064
16004E	17049A	0.0732	Different	Different	Different	Different	5.55152e-05	0.0126753	0.202971	0.784298
16004E	17050C	0.0604	Different	Different	Different	Different	4.22571e-05	0.010091	0.176321	0.813546
16004E	17050D	0.0599	Different	Different	Different	Different	4.19161e-05	0.0100228	0.175578	0.814358
16004E	17054A	0.0438	Different	Different	Different	Different	3.59056e-05	0.00880788	0.16185	0.829306
16004E	17054B	0.0819	Different	Different	Different	Different	7.15914e-05	0.0156658	0.23079	0.753472
16004E	17063C	0.0114	Different	Different	Different	Different	4.94094e-05	0.0115369	0.190675	0.797739
16004E	17063D	0.0134	Different	Different	Different	Different	4.72996e-05	0.0111212	0.186465	0.802367
16004E	17080A	0.0416	Different	Different	Different	Different	3.57275e-05	0.00877218	0.161412	0.82978
16004E	17080B	0.0678	Different	Different	Different	Different	4.87337e-05	0.0113687	0.189848	0.798735
16004E	17087A	0.0930	Different	Different	Different	Different	0.000106542	0.0217744	0.280368	0.697751
16004F	16005A	0.1155	Same	Same	Same	Same	0.00028899	0.0489908	0.435611	0.515109
16004F	16005B	0.3224	Same	Same	Same	Same	0.408452	0.591159	0.000388623	2.52581e-12
16004F	16006A	0.0935	Different	Different	Different	Different	0.000108657	0.0221303	0.283015	0.694746
16004F	16007A	0.0636	Different	Different	Different	Different	4.47126e-05	0.0105791	0.181577	0.807799
16004F	16008A	0.0947	Different	Same	Same	Same	0.000113972	0.0230183	0.289522	0.687346
16004F	16008B	0.2481	Different	Same	Same	Same	0.0583677	0.879108	0.0625197	4.70782e-06
16004F	16009A	0.0657	Different	Different	Different	Different	4.66012e-05	0.0109514	0.185511	0.803491
16004F	16009B	0.0486	Different	Different	Different	Different	3.67931e-05	0.00898829	0.163968	0.827007
16004F	16010A	0.0708	Different	Different	Different	Different	5.22517e-05	0.0120503	0.196776	0.791122
16004F	16010B	0.0308	Different	Different	Different	Different	3.69024e-05	0.00901966	0.16408	0.826864
16004F	16010C	0.0585	Different	Different	Different	Different	4.10184e-05	0.00984298	0.173605	0.816511
16004F	16012A	0.0879	Same	Different	Different	Different	8.79125e-05	0.0185763	0.255459	0.725877
16004F	16013A	0.0818	Same	Different	Different	Different	7.13611e-05	0.0156239	0.230419	0.753886
16004F	16013B	0.1614	Same	Different	Different	Different	0.00256242	0.242547	0.676543	0.0783473
16004F	16014A	0.0521	Same	Different	Different	Different	3.78944e-05	0.00921225	0.166541	0.824209
16004F	16014B	0.1665	Same	Different	Different	Different	0.00320013	0.279221	0.662168	0.0554112
16004F	16014C	0.1142	Same	Different	Different	Different	0.000271502	0.0466083	0.424892	0.528228
16004F	16014D	0.0708	Same	Different	Different	Different	5.22517e-05	0.0120503	0.196776	0.791122
16004F	16015B	0.1495	Same	Same	Different	Different	0.00149787	0.16924	0.671658	0.157604
16004F	16015C	0.0758	Same	Same	Different	Different	5.95633e-05	0.0134417	0.210374	0.776125
16004F	16015D	0.1686	Same	Same	Different	Different	0.00350239	0.295231	0.653606	0.0476608
16004F	16015E	0.1121	Same	Same	Different	Different	0.000245665	0.0430182	0.40791	0.548826
16004F	16015F	0.1237	Same	Same	Different	Different	0.000431126	0.067179	0.505298	0.427092
16004F	16016B	0.0683	Same	Different	Different	Different	4.928e-05	0.0114751	0.190942	0.797534
16004F	16016C	0.0940	Same	Different	Different	Different	0.00011083	0.0224944	0.2857	0.691695
16004F	16016E	0.0740	Same	Different	Different	Different	5.6701e-05	0.0129008	0.205171	0.781872
16004F	16016F	0.1204	Same	Different	Different	Different	0.000366661	0.0591663	0.477021	0.463446
16004F	16017A	0.1575	Same	Different	Different	Different	0.00215531	0.216632	0.681012	0.100201
16004F	16017C	0.0936	Same	Different	Different	Different	0.000109087	0.0222024	0.283549	0.694139
16004F	16017D	0.1014	Same	Different	Different	Different	0.000150856	0.0289718	0.329871	0.641006
16004F	16017E	0.1328	Same	Different	Different	Different	0.000674574	0.0947662	0.580127	0.324433
16004F	16017F	0.1003	Same	Different	Different	Different	0.000143852	0.027867	0.322777	0.649212
16004F	16017G	0.0724	Same	Different	Different	Different	5.43797e-05	0.0124586	0.200839	0.786648
16004F	16018B	0.0590	Same	Different	Different	Different	4.13295e-05	0.00990537	0.174291	0.815762
16004F	16018C	0.0563	Same	Different	Different	Different	3.97705e-05	0.00959191	0.170821	0.819547
16004F	16019A	0.0666	Same	Different	Different	Different	4.74839e-05	0.0111245	0.187319	0.801509
16004F	16019C	0.0779	Same	Different	Different	Different	6.3271e-05	0.0141353	0.216905	0.768896
16004F	16019D	0.0603	Same	Different	Different	Different	4.2188e-05	0.0100772	0.176171	0.81371
16004F	16020A	0.1021	Different	Same	Different	Different	0.000155534	0.0297036	0.334481	0.63566
16004F	16020B	0.1359	Different	Same	Different	Different	0.000784785	0.106167	0.602941	0.290107
16004F	16020C	0.1581	Different	Same	Different	Different	0.00221385	0.220498	0.680705	0.0965825
16004F	16021A	0.1046	Different	Same	Different	Different	0.000173756	0.0325108	0.35154	0.615775
16004F	16022C	0.0870	Different	Same	Different	Different	8.512e-05	0.0180861	0.251449	0.73038
16004F	16022D	0.2845	Different	Same	Different	Different	0.15955	0.833316	0.00713413	7.81461e-09
16004F	16025A	0.0552	Same	Different	Different	Different	3.92171e-05	0.00948019	0.169571	0.820909
16004F	16025B	0.0688	Same	Different	Different	Different	4.98418e-05	0.0115843	0.192059	0.796306
16004F	16026A	0.1281	Same	Different	Different	Different	0.000535453	0.0794632	0.542485	0.377517
16004F	16026D	0.1339	Same	Different	Different	Different	0.000711872	0.09869	0.588441	0.312157
16004F	16026E	0.1185	Same	Different	Different	Different	0.000334185	0.0549872	0.46082	0.483859
16004F	16027A	0.0611	Same	Different	Different	Different	4.27533e-05	0.01019	0.177397	0.812371
16004F	16027B	0.0540	Same	Different	Different	Different	3.86645e-05	0.00936841	0.168313	0.82228
16004F	16027C	0.0677	Same	Different	Different	Different	4.86263e-05	0.0113477	0.189632	0.798972
16004F	16027D	0.0806	Same	Different	Different	Different	6.86908e-05	0.0151362	0.226063	0.758732
16004F	16027E	0.0765	Same	Different	Different	Different	6.07533e-05	0.0136651	0.212495	0.773779
[truncated: 17,901 more rows]
