# Supplementary material for: Population genomic analyses of schistosome parasites highlight critical challenges facing endgame elimination efforts
Source: Sci Rep. 2021 Mar 25;11:6884. doi: 10.1038/s41598-021-86287-y (PMC7994584; doi:10.1038/s41598-021-86287-y)
Supplement: Supplementary file 4 — Supplementary Table 3. [file 41598_2021_86287_MOESM4_ESM.xlsx]

## Sheet: Sheet1
P1.1
SbfI_P1.1_1	ACACTCTTTCCCTACACGACGCTCTTCCGATCTNNNNNNNN	ACTAGG	TGC*A							ACACTCTTTCCCTACACGACGCTCTTCCGATCTNNNNNNNNACTAGGTGC*A
SbfI_P1.1_2	ACACTCTTTCCCTACACGACGCTCTTCCGATCTNNNNNNNN	AGCATT	TGC*A							ACACTCTTTCCCTACACGACGCTCTTCCGATCTNNNNNNNNAGCATTTGC*A
SbfI_P1.1_3	ACACTCTTTCCCTACACGACGCTCTTCCGATCTNNNNNNNN	AGTAAG	TGC*A							ACACTCTTTCCCTACACGACGCTCTTCCGATCTNNNNNNNNAGTAAGTGC*A
SbfI_P1.1_4	ACACTCTTTCCCTACACGACGCTCTTCCGATCTNNNNNNNN	ATAACC	TGC*A							ACACTCTTTCCCTACACGACGCTCTTCCGATCTNNNNNNNNATAACCTGC*A
SbfI_P1.1_5	ACACTCTTTCCCTACACGACGCTCTTCCGATCTNNNNNNNN	ATGTCC	TGC*A							ACACTCTTTCCCTACACGACGCTCTTCCGATCTNNNNNNNNATGTCCTGC*A
SbfI_P1.1_6	ACACTCTTTCCCTACACGACGCTCTTCCGATCTNNNNNNNN	CAGAGT	TGC*A							ACACTCTTTCCCTACACGACGCTCTTCCGATCTNNNNNNNNCAGAGTTGC*A
SbfI_P1.1_7	ACACTCTTTCCCTACACGACGCTCTTCCGATCTNNNNNNNN	CATCTC	TGC*A							ACACTCTTTCCCTACACGACGCTCTTCCGATCTNNNNNNNNCATCTCTGC*A
SbfI_P1.1_8	ACACTCTTTCCCTACACGACGCTCTTCCGATCTNNNNNNNN	AACGGT	TGC*A							ACACTCTTTCCCTACACGACGCTCTTCCGATCTNNNNNNNNAACGGTTGC*A
SbfI_P1.1_9	ACACTCTTTCCCTACACGACGCTCTTCCGATCTNNNNNNNN	CCCATA	TGC*A							ACACTCTTTCCCTACACGACGCTCTTCCGATCTNNNNNNNNCCCATATGC*A
SbfI_P1.1_10	ACACTCTTTCCCTACACGACGCTCTTCCGATCTNNNNNNNN	CGAAAC	TGC*A							ACACTCTTTCCCTACACGACGCTCTTCCGATCTNNNNNNNNCGAAACTGC*A
SbfI_P1.1_11	ACACTCTTTCCCTACACGACGCTCTTCCGATCTNNNNNNNN	CGAATG	TGC*A							ACACTCTTTCCCTACACGACGCTCTTCCGATCTNNNNNNNNCGAATGTGC*A
SbfI_P1.1_12	ACACTCTTTCCCTACACGACGCTCTTCCGATCTNNNNNNNN	GACCAA	TGC*A							ACACTCTTTCCCTACACGACGCTCTTCCGATCTNNNNNNNNGACCAATGC*A
SbfI_P1.1_13	ACACTCTTTCCCTACACGACGCTCTTCCGATCTNNNNNNNN	GACGTT	TGC*A							ACACTCTTTCCCTACACGACGCTCTTCCGATCTNNNNNNNNGACGTTTGC*A
SbfI_P1.1_14	ACACTCTTTCCCTACACGACGCTCTTCCGATCTNNNNNNNN	GCAGAA	TGC*A							ACACTCTTTCCCTACACGACGCTCTTCCGATCTNNNNNNNNGCAGAATGC*A
SbfI_P1.1_15	ACACTCTTTCCCTACACGACGCTCTTCCGATCTNNNNNNNN	GGGATA	TGC*A							ACACTCTTTCCCTACACGACGCTCTTCCGATCTNNNNNNNNGGGATATGC*A
SbfI_P1.1_16	ACACTCTTTCCCTACACGACGCTCTTCCGATCTNNNNNNNN	GTCTAT	TGC*A							ACACTCTTTCCCTACACGACGCTCTTCCGATCTNNNNNNNNGTCTATTGC*A
SbfI_P1.1_17	ACACTCTTTCCCTACACGACGCTCTTCCGATCTNNNNNNNN	TAAGAC	TGC*A							ACACTCTTTCCCTACACGACGCTCTTCCGATCTNNNNNNNNTAAGACTGC*A
SbfI_P1.1_18	ACACTCTTTCCCTACACGACGCTCTTCCGATCTNNNNNNNN	TCAATC	TGC*A							ACACTCTTTCCCTACACGACGCTCTTCCGATCTNNNNNNNNTCAATCTGC*A
SbfI_P1.1_19	ACACTCTTTCCCTACACGACGCTCTTCCGATCTNNNNNNNN	TCTGCT	TGC*A							ACACTCTTTCCCTACACGACGCTCTTCCGATCTNNNNNNNNTCTGCTTGC*A
SbfI_P1.1_20	ACACTCTTTCCCTACACGACGCTCTTCCGATCTNNNNNNNN	TCTTAG	TGC*A							ACACTCTTTCCCTACACGACGCTCTTCCGATCTNNNNNNNNTCTTAGTGC*A
SbfI_P1.1_21	ACACTCTTTCCCTACACGACGCTCTTCCGATCTNNNNNNNN	TGCTCA	TGC*A							ACACTCTTTCCCTACACGACGCTCTTCCGATCTNNNNNNNNTGCTCATGC*A
SbfI_P1.1_22	ACACTCTTTCCCTACACGACGCTCTTCCGATCTNNNNNNNN	TGGGAT	TGC*A							ACACTCTTTCCCTACACGACGCTCTTCCGATCTNNNNNNNNTGGGATTGC*A
SbfI_P1.1_23	ACACTCTTTCCCTACACGACGCTCTTCCGATCTNNNNNNNN	TGTTGG	TGC*A							ACACTCTTTCCCTACACGACGCTCTTCCGATCTNNNNNNNNTGTTGGTGC*A
SbfI_P1.1_24	ACACTCTTTCCCTACACGACGCTCTTCCGATCTNNNNNNNN	ACCAAA	TGC*A							ACACTCTTTCCCTACACGACGCTCTTCCGATCTNNNNNNNNACCAAATGC*A
P1.2
SbfI_P1.2_1	[/5Phos/]	CCTAGT	NNNNNNNNAGATCGGAAGAGCGTCGTGTAGGGAAAGAGTGT							CCTAGTNNNNNNNNAGATCGGAAGAGCGTCGTGTAGGGAAAGAGTGT
SbfI_P1.2_2	[/5Phos/]	AATGCT	NNNNNNNNAGATCGGAAGAGCGTCGTGTAGGGAAAGAGTGT							AATGCTNNNNNNNNAGATCGGAAGAGCGTCGTGTAGGGAAAGAGTGT
SbfI_P1.2_3	[/5Phos/]	CTTACT	NNNNNNNNAGATCGGAAGAGCGTCGTGTAGGGAAAGAGTGT							CTTACTNNNNNNNNAGATCGGAAGAGCGTCGTGTAGGGAAAGAGTGT
SbfI_P1.2_4	[/5Phos/]	GGTTAT	NNNNNNNNAGATCGGAAGAGCGTCGTGTAGGGAAAGAGTGT							GGTTATNNNNNNNNAGATCGGAAGAGCGTCGTGTAGGGAAAGAGTGT
SbfI_P1.2_5	[/5Phos/]	GGACAT	NNNNNNNNAGATCGGAAGAGCGTCGTGTAGGGAAAGAGTGT							GGACATNNNNNNNNAGATCGGAAGAGCGTCGTGTAGGGAAAGAGTGT
SbfI_P1.2_6	[/5Phos/]	ACTCTG	NNNNNNNNAGATCGGAAGAGCGTCGTGTAGGGAAAGAGTGT							ACTCTGNNNNNNNNAGATCGGAAGAGCGTCGTGTAGGGAAAGAGTGT
SbfI_P1.2_7	[/5Phos/]	GAGATG	NNNNNNNNAGATCGGAAGAGCGTCGTGTAGGGAAAGAGTGT							GAGATGNNNNNNNNAGATCGGAAGAGCGTCGTGTAGGGAAAGAGTGT
SbfI_P1.2_8	[/5Phos/]	ACCGTT	NNNNNNNNAGATCGGAAGAGCGTCGTGTAGGGAAAGAGTGT							ACCGTTNNNNNNNNAGATCGGAAGAGCGTCGTGTAGGGAAAGAGTGT
SbfI_P1.2_9	[/5Phos/]	TATGGG	NNNNNNNNAGATCGGAAGAGCGTCGTGTAGGGAAAGAGTGT							TATGGGNNNNNNNNAGATCGGAAGAGCGTCGTGTAGGGAAAGAGTGT
SbfI_P1.2_10	[/5Phos/]	GTTTCG	NNNNNNNNAGATCGGAAGAGCGTCGTGTAGGGAAAGAGTGT							GTTTCGNNNNNNNNAGATCGGAAGAGCGTCGTGTAGGGAAAGAGTGT
SbfI_P1.2_11	[/5Phos/]	CATTCG	NNNNNNNNAGATCGGAAGAGCGTCGTGTAGGGAAAGAGTGT							CATTCGNNNNNNNNAGATCGGAAGAGCGTCGTGTAGGGAAAGAGTGT
SbfI_P1.2_12	[/5Phos/]	TTGGTC	NNNNNNNNAGATCGGAAGAGCGTCGTGTAGGGAAAGAGTGT							TTGGTCNNNNNNNNAGATCGGAAGAGCGTCGTGTAGGGAAAGAGTGT
SbfI_P1.2_13	[/5Phos/]	AACGTC	NNNNNNNNAGATCGGAAGAGCGTCGTGTAGGGAAAGAGTGT							AACGTCNNNNNNNNAGATCGGAAGAGCGTCGTGTAGGGAAAGAGTGT
SbfI_P1.2_14	[/5Phos/]	TTCTGC	NNNNNNNNAGATCGGAAGAGCGTCGTGTAGGGAAAGAGTGT							TTCTGCNNNNNNNNAGATCGGAAGAGCGTCGTGTAGGGAAAGAGTGT
SbfI_P1.2_15	[/5Phos/]	TATCCC	NNNNNNNNAGATCGGAAGAGCGTCGTGTAGGGAAAGAGTGT							TATCCCNNNNNNNNAGATCGGAAGAGCGTCGTGTAGGGAAAGAGTGT
SbfI_P1.2_16	[/5Phos/]	ATAGAC	NNNNNNNNAGATCGGAAGAGCGTCGTGTAGGGAAAGAGTGT							ATAGACNNNNNNNNAGATCGGAAGAGCGTCGTGTAGGGAAAGAGTGT
SbfI_P1.2_17	[/5Phos/]	GTCTTA	NNNNNNNNAGATCGGAAGAGCGTCGTGTAGGGAAAGAGTGT							GTCTTANNNNNNNNAGATCGGAAGAGCGTCGTGTAGGGAAAGAGTGT
SbfI_P1.2_18	[/5Phos/]	GATTGA	NNNNNNNNAGATCGGAAGAGCGTCGTGTAGGGAAAGAGTGT							GATTGANNNNNNNNAGATCGGAAGAGCGTCGTGTAGGGAAAGAGTGT
SbfI_P1.2_19	[/5Phos/]	AGCAGA	NNNNNNNNAGATCGGAAGAGCGTCGTGTAGGGAAAGAGTGT							AGCAGANNNNNNNNAGATCGGAAGAGCGTCGTGTAGGGAAAGAGTGT
SbfI_P1.2_20	[/5Phos/]	CTAAGA	NNNNNNNNAGATCGGAAGAGCGTCGTGTAGGGAAAGAGTGT							CTAAGANNNNNNNNAGATCGGAAGAGCGTCGTGTAGGGAAAGAGTGT
SbfI_P1.2_21	[/5Phos/]	TGAGCA	NNNNNNNNAGATCGGAAGAGCGTCGTGTAGGGAAAGAGTGT							TGAGCANNNNNNNNAGATCGGAAGAGCGTCGTGTAGGGAAAGAGTGT
SbfI_P1.2_22	[/5Phos/]	ATCCCA	NNNNNNNNAGATCGGAAGAGCGTCGTGTAGGGAAAGAGTGT							ATCCCANNNNNNNNAGATCGGAAGAGCGTCGTGTAGGGAAAGAGTGT
SbfI_P1.2_23	[/5Phos/]	CCAACA	NNNNNNNNAGATCGGAAGAGCGTCGTGTAGGGAAAGAGTGT							CCAACANNNNNNNNAGATCGGAAGAGCGTCGTGTAGGGAAAGAGTGT
SbfI_P1.2_24	[/5Phos/]	TTTGGT	NNNNNNNNAGATCGGAAGAGCGTCGTGTAGGGAAAGAGTGT							TTTGGTNNNNNNNNAGATCGGAAGAGCGTCGTGTAGGGAAAGAGTGT
P2.1-	anneals	to	Sau3A1	cut	site
GTGACTGGAGTTCAGACGTGTGCTCTTCCGATCTNNNNNNN*N
P2.2
[/5Phos/]GATCNNNNNNNNAGATCGGAAGAGCGAGAACAA[/3Bio/]
#	for	Dynabead	clean-up
[/5Phos/]GATCNNNNNNNNAGATCGGAAGAGCGAGAACAA
#	for	no	Dynabead	clean-up
PCR	primers
PCR1
AATGATACGGCGACCACCGAGATCTACACTCTTTCCCTACACGAC*G
PCR2_Idx_1_ATCACG
CAAGCAGAAGACGGCATACGAGATCGTGATGTGACTGGAGTTCAGACGTGTG*C
PCR2_Idx_2_CGATGT
CAAGCAGAAGACGGCATACGAGATACATCGGTGACTGGAGTTCAGACGTGTG*C
PCR2_Idx_3_TTAGGC
CAAGCAGAAGACGGCATACGAGATGCCTAAGTGACTGGAGTTCAGACGTGTG*C
PCR2_Idx_4_TGACCA
CAAGCAGAAGACGGCATACGAGATTGGTCAGTGACTGGAGTTCAGACGTGTG*C
PCR2_Idx_5_ACAGTG
CAAGCAGAAGACGGCATACGAGATCACTGTGTGACTGGAGTTCAGACGTGTG*C
PCR2_Idx_6_GCCAAT
CAAGCAGAAGACGGCATACGAGATATTGGCGTGACTGGAGTTCAGACGTGTG*C
PCR2_Idx_7_CAGATC
CAAGCAGAAGACGGCATACGAGATGATCTGGTGACTGGAGTTCAGACGTGTG*C
PCR2_Idx_8_ACTTGA
CAAGCAGAAGACGGCATACGAGATTCAAGTGTGACTGGAGTTCAGACGTGTG*C
PCR2_Idx_9_GATCAG
CAAGCAGAAGACGGCATACGAGATCTGATCGTGACTGGAGTTCAGACGTGTG*C
PCR2_Idx_10_TAGCTT
CAAGCAGAAGACGGCATACGAGATAAGCTAGTGACTGGAGTTCAGACGTGTG*C
PCR2_Idx_11_GGCTAC
CAAGCAGAAGACGGCATACGAGATGTAGCCGTGACTGGAGTTCAGACGTGTG*C
PCR2_Idx_12_CTTGTA
CAAGCAGAAGACGGCATACGAGATTACAAGGTGACTGGAGTTCAGACGTGTG*C

## Sheet: Table
Type	ID	Sequence (5' to 3')
Adaptor	Barcode1	ACACTCTTTCCCTACACGACGCTCTTCCGATCTNNNNNNNNACTAGGTGCA
		CCTAGTNNNNNNNNAGATCGGAAGAGCGTCGTGTAGGGAAAGAGTGT
Adaptor	Barcode2	ACACTCTTTCCCTACACGACGCTCTTCCGATCTNNNNNNNNAGCATTTGCA
		AATGCTNNNNNNNNAGATCGGAAGAGCGTCGTGTAGGGAAAGAGTGT
Adaptor	Barcode3	ACACTCTTTCCCTACACGACGCTCTTCCGATCTNNNNNNNNAGTAAGTGCA
		CTTACTNNNNNNNNAGATCGGAAGAGCGTCGTGTAGGGAAAGAGTGT
Adaptor	Barcode4	ACACTCTTTCCCTACACGACGCTCTTCCGATCTNNNNNNNNATAACCTGCA
		GGTTATNNNNNNNNAGATCGGAAGAGCGTCGTGTAGGGAAAGAGTGT
Adaptor	Barcode5	ACACTCTTTCCCTACACGACGCTCTTCCGATCTNNNNNNNNATGTCCTGCA
		GGACATNNNNNNNNAGATCGGAAGAGCGTCGTGTAGGGAAAGAGTGT
Adaptor	Barcode6	ACACTCTTTCCCTACACGACGCTCTTCCGATCTNNNNNNNNCAGAGTTGCA
		ACTCTGNNNNNNNNAGATCGGAAGAGCGTCGTGTAGGGAAAGAGTGT
Adaptor	Barcode7	ACACTCTTTCCCTACACGACGCTCTTCCGATCTNNNNNNNNCATCTCTGCA
		GAGATGNNNNNNNNAGATCGGAAGAGCGTCGTGTAGGGAAAGAGTGT
Adaptor	Barcode8	ACACTCTTTCCCTACACGACGCTCTTCCGATCTNNNNNNNNAACGGTTGCA
		ACCGTTNNNNNNNNAGATCGGAAGAGCGTCGTGTAGGGAAAGAGTGT
Adaptor	Barcode9	ACACTCTTTCCCTACACGACGCTCTTCCGATCTNNNNNNNNCCCATATGCA
		TATGGGNNNNNNNNAGATCGGAAGAGCGTCGTGTAGGGAAAGAGTGT
Adaptor	Barcode10	ACACTCTTTCCCTACACGACGCTCTTCCGATCTNNNNNNNNCGAAACTGCA
		GTTTCGNNNNNNNNAGATCGGAAGAGCGTCGTGTAGGGAAAGAGTGT
Adaptor	Barcode11	ACACTCTTTCCCTACACGACGCTCTTCCGATCTNNNNNNNNCGAATGTGCA
		CATTCGNNNNNNNNAGATCGGAAGAGCGTCGTGTAGGGAAAGAGTGT
Adaptor	Barcode12	ACACTCTTTCCCTACACGACGCTCTTCCGATCTNNNNNNNNGACCAATGCA
		TTGGTCNNNNNNNNAGATCGGAAGAGCGTCGTGTAGGGAAAGAGTGT
Adaptor	Barcode13	ACACTCTTTCCCTACACGACGCTCTTCCGATCTNNNNNNNNGACGTTTGCA
		AACGTCNNNNNNNNAGATCGGAAGAGCGTCGTGTAGGGAAAGAGTGT
Adaptor	Barcode14	ACACTCTTTCCCTACACGACGCTCTTCCGATCTNNNNNNNNGCAGAATGCA
		TTCTGCNNNNNNNNAGATCGGAAGAGCGTCGTGTAGGGAAAGAGTGT
Adaptor	Barcode15	ACACTCTTTCCCTACACGACGCTCTTCCGATCTNNNNNNNNGGGATATGCA
		TATCCCNNNNNNNNAGATCGGAAGAGCGTCGTGTAGGGAAAGAGTGT
Adaptor	Barcode16	ACACTCTTTCCCTACACGACGCTCTTCCGATCTNNNNNNNNGTCTATTGCA
		ATAGACNNNNNNNNAGATCGGAAGAGCGTCGTGTAGGGAAAGAGTGT
Adaptor	Barcode17	ACACTCTTTCCCTACACGACGCTCTTCCGATCTNNNNNNNNTAAGACTGCA
		GTCTTANNNNNNNNAGATCGGAAGAGCGTCGTGTAGGGAAAGAGTGT
Adaptor	Barcode18	ACACTCTTTCCCTACACGACGCTCTTCCGATCTNNNNNNNNTCAATCTGCA
		GATTGANNNNNNNNAGATCGGAAGAGCGTCGTGTAGGGAAAGAGTGT
Adaptor	Barcode19	ACACTCTTTCCCTACACGACGCTCTTCCGATCTNNNNNNNNTCTGCTTGCA
		AGCAGANNNNNNNNAGATCGGAAGAGCGTCGTGTAGGGAAAGAGTGT
Adaptor	Barcode20	ACACTCTTTCCCTACACGACGCTCTTCCGATCTNNNNNNNNTCTTAGTGCA
		CTAAGANNNNNNNNAGATCGGAAGAGCGTCGTGTAGGGAAAGAGTGT
Adaptor	Barcode21	ACACTCTTTCCCTACACGACGCTCTTCCGATCTNNNNNNNNTGCTCATGC*A
		TGAGCANNNNNNNNAGATCGGAAGAGCGTCGTGTAGGGAAAGAGTGT
Adaptor	Barcode22	ACACTCTTTCCCTACACGACGCTCTTCCGATCTNNNNNNNNTGGGATTGCA
		ATCCCANNNNNNNNAGATCGGAAGAGCGTCGTGTAGGGAAAGAGTGT
Adaptor	Barcode23	ACACTCTTTCCCTACACGACGCTCTTCCGATCTNNNNNNNNTGTTGGTGCA
		CCAACANNNNNNNNAGATCGGAAGAGCGTCGTGTAGGGAAAGAGTGT
Adaptor	Barcode24	ACACTCTTTCCCTACACGACGCTCTTCCGATCTNNNNNNNNACCAAATGCA
		TTTGGTNNNNNNNNAGATCGGAAGAGCGTCGTGTAGGGAAAGAGTGT
Adaptor	Universal	GTGACTGGAGTTCAGACGTGTGCTCTTCCGATCTNNNNNNNN
		GATCNNNNNNNNAGATCGGAAGAGCGAGAACAA
Primer	Index1	CAAGCAGAAGACGGCATACGAGATCGTGATGTGACTGGAGTTCAGACGTGTGC
Primer	Index2	CAAGCAGAAGACGGCATACGAGATACATCGGTGACTGGAGTTCAGACGTGTGC
Primer	Index3	CAAGCAGAAGACGGCATACGAGATGCCTAAGTGACTGGAGTTCAGACGTGTGC
Primer	Index4	CAAGCAGAAGACGGCATACGAGATTGGTCAGTGACTGGAGTTCAGACGTGTGC
Primer	Index5	CAAGCAGAAGACGGCATACGAGATCACTGTGTGACTGGAGTTCAGACGTGTGC
Primer	Index6	CAAGCAGAAGACGGCATACGAGATATTGGCGTGACTGGAGTTCAGACGTGTGC
Primer	Index7	CAAGCAGAAGACGGCATACGAGATGATCTGGTGACTGGAGTTCAGACGTGTGC
Primer	Index8	CAAGCAGAAGACGGCATACGAGATTCAAGTGTGACTGGAGTTCAGACGTGTGC
Primer	Index9	CAAGCAGAAGACGGCATACGAGATCTGATCGTGACTGGAGTTCAGACGTGTGC
Primer	Index10	CAAGCAGAAGACGGCATACGAGATAAGCTAGTGACTGGAGTTCAGACGTGTGC
Primer	Index11	CAAGCAGAAGACGGCATACGAGATGTAGCCGTGACTGGAGTTCAGACGTGTGC
Primer	Index12	CAAGCAGAAGACGGCATACGAGATTACAAGGTGACTGGAGTTCAGACGTGTGC
Primer	Universal	AATGATACGGCGACCACCGAGATCTACACTCTTTCCCTACACGACG
